# Supplementary material for: QSAR analysis of VEGFR-2 inhibitors based on machine learning, Topomer CoMFA and molecule docking
Source: BMC Chem. 2024 Mar 30;18(1):59. doi: 10.1186/s13065-024-01165-8 (PMC10981835; doi:10.1186/s13065-024-01165-8)
Supplement: Supplementary file 1 — Additional file 1. Training set for 2D-SAR. [file 13065_2024_1165_MOESM1_ESM.csv]

Training set for 2D-SAR
Compound	Class
3-[(~{E})-[4-amino-6-[(4-fluoro-2-methyl-1~{H}-indol-5-yl)oxy]pyrimidin-5-yl]methyleneamino]oxypropan-1-ol	inhibitor
6-[(4-fluoro-2-methyl-1~{H}-indol-5-yl)oxy]-5-(nitrosomethyl)pyrimidin-4-amine	inhibitor
6-[(4-fluoro-2-methyl-1~{H}-indol-5-yl)oxy]-5-[(~{E})-2-morpholinoethoxyiminomethyl]pyrimidin-4-amine	inhibitor
5-[(~{E})-ethoxyiminomethyl]-6-[(4-fluoro-2-methyl-1~{H}-indol-5-yl)oxy]pyrimidin-4-amine	inhibitor
4-[[5-amino-1-(3-methylthiophene-2-carbonyl)-1,2,4-triazol-3-yl]amino]benzenesulfonamide	inhibitor
5-[(~{E})-allyloxyiminomethyl]-6-[(4-fluoro-2-methyl-1~{H}-indol-5-yl)oxy]pyrimidin-4-amine	inhibitor
6-[(4-fluoro-2-methyl-1~{H}-indol-5-yl)oxy]-5-[(~{E})-prop-2-ynoxyiminomethyl]pyrimidin-4-amine	inhibitor
6-[(4-fluoro-2-methyl-1~{H}-indol-5-yl)oxy]-5-[(~{E})-3-methoxypropoxyiminomethyl]pyrimidin-4-amine	inhibitor
~{N}-(3-chlorophenyl)-6-[5-[3-(1,2,4-triazol-1-yl)propylamino]-3-pyridyl]pyrazin-2-amine	inhibitor
~{N}-(3-chlorophenyl)-6-[5-[3-(3-pyridyl)propylamino]-3-pyridyl]pyrazin-2-amine	inhibitor
~{N}-(3-chlorophenyl)-6-[5-[3-(4-pyridyl)propylamino]-3-pyridyl]pyrazin-2-amine	inhibitor
3-[[5-[6-(3-chloroanilino)pyrazin-2-yl]-3-pyridyl]amino]propan-1-ol	inhibitor
6-[(4-fluoro-2-methyl-1~{H}-indol-5-yl)oxy]-5-[(~{E})-2-(methylamino)ethoxyiminomethyl]pyrimidin-4-amine	inhibitor
~{N}-(3-chlorophenyl)-6-[5-(3-pyrazol-1-ylpropylamino)-3-pyridyl]pyrazin-2-amine	inhibitor
6-[(4-fluoro-1~{H}-indol-5-yl)oxy]-5-[(~{E})-methoxyiminomethyl]pyrimidin-4-amine	inhibitor
~{N}-(3-chlorophenyl)-6-[5-[3-(4-methylpiperazin-1-yl)propylamino]-3-pyridyl]pyrazin-2-amine	inhibitor
5-[(~{E})-methoxyiminomethyl]-6-[(2-methyl-1~{H}-indol-5-yl)oxy]pyrimidin-4-amine	inhibitor
3-[[5-[6-(3-fluoroanilino)pyrazin-2-yl]-3-pyridyl]amino]propan-1-ol	inhibitor
~{N}-(3-chlorophenyl)-6-[5-(3-morpholinopropylamino)-3-pyridyl]pyrazin-2-amine	inhibitor
~{N}-(3,4-dichlorophenyl)-6-[5-[3-(4-pyridyl)propylamino]-3-pyridyl]pyrazin-2-amine	inhibitor
5-[(~{E})-benzyloxyiminomethyl]-6-[(4-fluoro-2-methyl-1~{H}-indol-5-yl)oxy]pyrimidin-4-amine	inhibitor
~{N}-(3-chlorophenyl)-6-[5-(3-piperazin-1-ylpropylamino)-3-pyridyl]pyrazin-2-amine	inhibitor
3-[[5-[6-(3-chloroanilino)pyrazin-2-yl]-6-fluoro-3-pyridyl]amino]propan-1-ol	inhibitor
~{N}-(3-chlorophenyl)-6-[5-[4-(4-pyridyl)butylamino]-3-pyridyl]pyrazin-2-amine	inhibitor
2-[[5-[6-(3-chloroanilino)pyrazin-2-yl]-3-pyridyl]amino]ethanol	inhibitor
6-(1~{H}-indol-5-yloxy)-5-[(~{E})-methoxyiminomethyl]pyrimidin-4-amine	inhibitor
~{N}-[5-[6-(3-chloroanilino)pyrazin-2-yl]-3-pyridyl]-2-hydroxy-acetamide	inhibitor
~{N}-(3-chlorophenyl)-6-[5-(tetrahydropyran-4-ylmethylamino)-3-pyridyl]pyrazin-2-amine	inhibitor
~{N}-(3-chlorophenyl)-6-[5-[3-(1-piperidyl)propylamino]-3-pyridyl]pyrazin-2-amine	inhibitor
5-[(~{E})-cyclohexylmethoxyiminomethyl]-6-[(4-fluoro-2-methyl-1~{H}-indol-5-yl)oxy]pyrimidin-4-amine	inhibitor
4-[[5-[6-(3-chloroanilino)pyrazin-2-yl]-3-pyridyl]amino]-1-(1-piperidyl)butan-1-one	inhibitor
3-[[5-[6-(3-methoxyanilino)pyrazin-2-yl]-3-pyridyl]amino]propan-1-ol	inhibitor
3-[[4-[6-(3-chloroanilino)pyrazin-2-yl]-3-pyridyl]amino]propan-1-ol	inhibitor
5-[(~{E})-methoxyiminomethyl]-6-[(3-methyl-1~{H}-indol-5-yl)oxy]pyrimidin-4-amine	inhibitor
3-[[5-[6-(benzylamino)pyrazin-2-yl]-3-pyridyl]amino]propan-1-ol	inhibitor
6-(5-amino-3-pyridyl)-~{N}-(3-chlorophenyl)pyrazin-2-amine	inhibitor
5-[(~{E})-methoxyiminomethyl]-6-(7-quinolyloxy)pyrimidin-4-amine	inhibitor
~{N}-[5-[6-(3-chloroanilino)pyrazin-2-yl]-3-pyridyl]-2-phenoxy-acetamide	inhibitor
3-[[5-[6-(3-chlorophenoxy)pyrazin-2-yl]-3-pyridyl]amino]propan-1-ol	inhibitor
3-[[6-chloro-5-[6-(3-chloroanilino)pyrazin-2-yl]-3-pyridyl]amino]propan-1-ol	inhibitor
3-[[6-[6-(3-chloroanilino)pyrazin-2-yl]-3-pyridyl]amino]propan-1-ol	inhibitor
3-[[5-[6-(3-chloroanilino)pyrimidin-4-yl]-3-pyridyl]amino]propan-1-ol	inhibitor
3-[[5-[5-(3-chloroanilino)pyrimidin-4-yl]-3-pyridyl]amino]propan-1-ol	inhibitor
3-[[5-[5-(3-chloroanilino)pyrazin-2-yl]-3-pyridyl]amino]propan-1-ol	inhibitor
~{N}1-(3-chlorophenyl)-~{N}1'-[3-fluoro-4-[2-[3-(methylsulfonylmethyl)anilino]pyrimidin-4-yl]oxy-phenyl]cyclopropane-1,1-dicarboxamide	inhibitor
5-[(6,7-dimethoxyquinazolin-4-yl)amino]-4-fluoro-2-methyl-phenol	inhibitor
6-(3-amino-1~{H}-indazol-4-yl)-~{N}-(4-fluorophenyl)naphthalene-1-carboxamide	inhibitor
~{N}-[4-methyl-3-(trifluoromethyl)phenyl]-5-[2-[2-(4-pyridyl)ethyl]-3-pyridyl]-1,3,4-oxadiazol-2-amine	inhibitor
~{N}1-[4-chloro-3-(trifluoromethyl)phenyl]-~{N}1'-[3-fluoro-4-[2-[3-(methylsulfonylmethyl)anilino]pyrimidin-4-yl]oxy-phenyl]cyclopropane-1,1-dicarboxamide	inhibitor
~{N}-(5-phenylthiazol-2-yl)benzamide	inhibitor
(4~{Z})-4-[[4-[2-(diethylamino)ethyl]-3,5-dimethyl-1~{H}-pyrrol-2-yl]methylene]-3-pyrazin-2-yl-1~{H}-pyrazol-5-one	inhibitor
1-(3,5-dichlorophenyl)-3-[4-[(6,7-dimethoxy-4-quinolyl)oxy]phenyl]urea	inhibitor
~{N}-(4-methoxyphenyl)-2,6-dimethyl-~{N}-propyl-furo[2,3-d]pyrimidin-4-amine	inhibitor
3-[5-[3-(4-chlorophenoxy)prop-1-ynyl]-3-thienyl]-6-[(4-methylpiperazin-1-yl)methyl]-2,4-dihydroindeno[1,2-c]pyrazole	inhibitor
4-[4-(4-~{tert}-butylanilino)phthalazin-1-yl]benzamide	inhibitor
4-[4-(1-amino-1-methyl-ethyl)phenyl]-5-chloro-~{N}-[4-[2-(4-methylpiperazin-1-yl)ethyl]phenyl]pyrimidin-2-amine	inhibitor
[2-(1~{H}-indazol-6-ylmethylamino)phenyl]-(6-methyl-1~{H}-indol-3-yl)methanone	inhibitor
~{N}-(4-~{tert}-butylphenyl)-4-(5-isoquinolyl)phthalazin-1-amine	inhibitor
~{N}-(4-isopropylphenyl)-3-methyl-5-(4-pyridylmethylamino)imidazole-4-carboxamide	inhibitor
1~{H}-indazol-3-yl-[2-(1~{H}-indazol-6-ylmethylamino)phenyl]methanone	inhibitor
~{N}-[4-[chloro(difluoro)methoxy]phenyl]-2-(pyrrolo[3,2-c]pyridin-1-ylmethyl)benzamide	inhibitor
5-[3-methyl-5-(4-pyridylmethylamino)imidazol-4-yl]-~{N}-[4-(trifluoromethyl)phenyl]-1,3,4-oxadiazol-2-amine	inhibitor
methyl 1-methyl-3-[(~{Z})-[5-oxo-3-(thiadiazol-5-yl)-1~{H}-pyrazol-4-ylidene]methyl]indole-5-carboxylate	inhibitor
3-(3-hydroxypropyl)-7-(1-methoxyethyl)-3,13-diazahexacyclo[14.7.0.0^{2,10}.0^{4,9}.0^{11,15}.0^{17,22}]tricosa-1,4(9),5,7,10,15,17(22),18,20-nonaen-14-one	inhibitor
(4~{Z})-4-[(6-chloro-1-methyl-indol-3-yl)methylene]-3-(thiadiazol-5-yl)-1~{H}-pyrazol-5-one	inhibitor
5-(2-chlorophenyl)-3-methyl-7-nitro-1,10-dihydropyrazolo[3,4-b][1,4]benzodiazepine	inhibitor
4-chloro-3-[(6,7-dimethoxyquinazolin-4-yl)amino]phenol	inhibitor
6-[(1-methyl-4-piperidyl)methyl]-3-[5-(3-phenoxyprop-1-ynyl)-3-thienyl]-2,4-dihydroindeno[1,2-c]pyrazole	inhibitor
~{N}-(5-cyclohexyl-2-methoxy-phenyl)-4-methyl-3-[[3-[2-(methylamino)pyrimidin-4-yl]-2-pyridyl]oxy]benzamide	inhibitor
~{N}-(4-bromo-2-fluoro-phenyl)-6-methoxy-7-(4-piperidylmethoxy)quinazolin-4-amine	inhibitor
(3~{Z})-3-[[4-(2-carboxyethyl)-3,5-dimethyl-1~{H}-pyrrol-2-yl]methylene]-2-oxo-indoline-5-carboxylic acid	inhibitor
2-methoxy-~{N}-[3-(3-thienyl)-2,4-dihydroindeno[1,2-c]pyrazol-5-yl]acetamide	inhibitor
4-[(4-fluoro-2-methyl-1~{H}-indol-5-yl)oxy]-5-methyl-6-(3-methylsulfonylpropoxy)pyrrolo[2,1-f][1,2,4]triazine	inhibitor
3-[2-[(~{Z})-[6-(3-methoxyphenyl)-2-oxo-indolin-3-ylidene]methyl]-4,5,6,7-tetrahydro-1~{H}-indol-3-yl]propanoic acid	inhibitor
1-[4-(3-amino-1~{H}-pyrazolo[3,4-b]pyridin-4-yl)phenyl]-3-[2-fluoro-5-(trifluoromethyl)phenyl]urea	inhibitor
methyl ~{N}-[6-[4-[(2,5-difluorophenyl)carbamoylamino]phenoxy]-1~{H}-benzimidazol-2-yl]carbamate	inhibitor
6-(3-amino-1~{H}-indazol-4-yl)-~{N}-[3-(trifluoromethyl)phenyl]naphthalene-1-carboxamide	inhibitor
1-[4-(4-aminofuro[2,3-d]pyrimidin-5-yl)phenyl]-3-[3-(trifluoromethyl)phenyl]urea	inhibitor
3-(triazol-2-yl)propyl ~{N}-[4-(3-hydroxy-4-methyl-anilino)-5-isopropyl-pyrrolo[2,1-f][1,2,4]triazin-6-yl]carbamate	inhibitor
2-[4-[[4-[4-(1-amino-1-methyl-ethyl)phenyl]-5-chloro-pyrimidin-2-yl]amino]phenyl]ethanol	inhibitor
2-methyl-~{N}-[3-methyl-4-(trifluoromethyl)phenyl]-4-(4-pyridylmethylamino)pyrazole-3-carboxamide	inhibitor
3-[(6,7-dimethoxyquinazolin-4-yl)amino]-2,4-difluoro-phenol	inhibitor
6-[(4-methyl-1-piperidyl)methyl]-3-[5-(3-phenoxyprop-1-ynyl)-3-thienyl]-2,4-dihydroindeno[1,2-c]pyrazole	inhibitor
~{N}-(3,4-dimethoxyphenyl)-5-[2-[2-(4-pyridyl)ethyl]-3-pyridyl]-1,3,4-oxadiazol-2-amine	inhibitor
1-[4-(3-amino-1,2-benzoxazol-4-yl)phenyl]-3-(3,5-difluorophenyl)urea	inhibitor
2-[4-[2-(diisopropylamino)ethoxy]phenyl]-3-phenyl-~{N}-(2-piperazin-1-ylethyl)furo[2,3-b]pyridin-4-amine	inhibitor
5-[3-methyl-5-(4-pyridylmethylamino)imidazol-4-yl]-~{N}-[4-(trifluoromethoxy)phenyl]-1,3,4-oxadiazol-2-amine	inhibitor
1-(2,6-dichlorophenyl)-3-[4-[methyl-[2-[3-(methylsulfonylmethyl)anilino]pyrimidin-4-yl]amino]phenyl]urea	inhibitor
7-(1-ethoxyethyl)-3-(3-hydroxypropyl)-3,13-diazahexacyclo[14.7.0.0^{2,10}.0^{4,9}.0^{11,15}.0^{17,22}]tricosa-1,4(9),5,7,10,15,17(22),18,20-nonaen-14-one	inhibitor
3-[(2~{R})-4-hydroxy-4-(hydroxymethyl)-5,5-dimethyl-tetrahydrofuran-2-yl]-3,13,23-triazahexacyclo[14.7.0.0^{2,10}.0^{4,9}.0^{11,15}.0^{17,22}]tricosa-1,4(9),5,7,10,15,17(22),18,20-nonaen-12-one	inhibitor
1-[4-(4-amino-8,9-dihydro-7~{H}-pyrimido[4,5-b][1,4]diazepin-6-yl)phenyl]-3-(2-fluoro-5-methyl-phenyl)urea	inhibitor
~{N}-[3-fluoro-4-[[6-methoxy-7-(3-pyrrolidin-1-ylpropoxy)-4-quinolyl]oxy]phenyl]-1-(4-fluorophenyl)-5-(trifluoromethyl)triazole-4-carboxamide	inhibitor
~{N}-(3-methoxyphenyl)-5-[3-methyl-5-(4-pyridylmethylamino)imidazol-4-yl]-1,3,4-oxadiazol-2-amine	inhibitor
~{N}-(4-~{tert}-butylphenyl)-3-methyl-5-(4-pyridylmethylamino)imidazole-4-carboxamide	inhibitor
1-[4-(3-amino-1~{H}-pyrazolo[3,4-b]pyridin-4-yl)phenyl]-3-(cyclohexylmethyl)urea	inhibitor
5-[2-[2-(4-pyridyl)ethyl]-3-pyridyl]-~{N}-[3-(trifluoromethyl)phenyl]-1,3,4-oxadiazol-2-amine	inhibitor
ethyl 5-ethoxy-4-(3-hydroxy-4-methyl-anilino)pyrrolo[2,1-f][1,2,4]triazine-6-carboxylate	inhibitor
1-[6-(3,5-dimethoxyphenyl)-2-[3-(4-methylpiperazin-1-yl)propylamino]pyrido[2,3-d]pyrimidin-7-yl]-3-ethyl-urea	inhibitor
3-[5-[3-(2-methoxyethoxy)prop-1-ynyl]-3-thienyl]-7-[(4-methylpiperazin-1-yl)methyl]-2,4-dihydroindeno[1,2-c]pyrazole	inhibitor
6-(p-tolyl)-3-(4-pyridyl)pyrazolo[1,5-a]pyrimidine	inhibitor
~{N}1'-(4-bromophenyl)-~{N}1-[4-[2-[3-(methylsulfonylmethyl)anilino]pyrimidin-4-yl]oxyphenyl]cyclopropane-1,1-dicarboxamide	inhibitor
1-methyl-5-[[6-(methylcarbamoylamino)-3-pyridyl]methylamino]-~{N}-[4-(trifluoromethylsulfanyl)phenyl]pyrazole-4-carboxamide	inhibitor
methyl 4-(3-hydroxyanilino)-5-methyl-pyrrolo[2,1-f][1,2,4]triazine-6-carboxylate	inhibitor
~{N}-(4-~{tert}-butylphenyl)-2-(imidazo[4,5-c]pyridin-5-ylmethyl)benzamide	inhibitor
1-[4-(3-amino-2~{H}-pyrazolo[4,3-c]pyridin-4-yl)phenyl]-3-(2-fluoro-5-methyl-phenyl)urea	inhibitor
(3~{Z})-~{N}-methyl-3-[[3-(morpholinomethyl)-4,5,6,7-tetrahydro-1~{H}-indol-2-yl]methylene]-2-oxo-indoline-5-sulfonamide	inhibitor
(4~{Z})-4-[(3-methyl-1~{H}-indol-2-yl)methylene]-3-pyrazin-2-yl-1~{H}-pyrazol-5-one	inhibitor
4-[2-[3-[5-(3-thienyl)-3-pyridyl]indol-1-yl]ethyl]morpholine	inhibitor
4-(2-chloroimidazol-1-yl)-~{N}-(3,5-dimethylphenyl)pyrimidin-2-amine	inhibitor
3-[2-[(~{Z})-[6-(2-methoxyphenyl)-2-oxo-indolin-3-ylidene]methyl]-4,5,6,7-tetrahydro-1~{H}-indol-3-yl]propanoic acid	inhibitor
2-methyl-5-[(5-methylpyrrolo[2,1-f][1,2,4]triazin-4-yl)amino]phenol	inhibitor
(5~{Z})-3-chloro-2-[(3-fluorophenyl)methoxy]-5-[6-methoxy-7-(2-methoxyethoxy)quinazolin-4-yl]imino-cyclohex-2-ene-1,4-dione	inhibitor
~{N}1'-[3-fluoro-4-[2-[3-(methylsulfonylmethyl)anilino]pyrimidin-4-yl]oxy-phenyl]-~{N}1-(4-methoxyphenyl)cyclopropane-1,1-dicarboxamide	inhibitor
5-[2-(2-aminopyrimidin-5-yl)ethynyl]-2-fluoro-~{N}-[3-(trifluoromethyl)phenyl]benzamide	inhibitor
(4~{Z},5~{Z})-4-[(1,4-dimethylindol-3-yl)methylene]-5-(4-methylenethiadiazol-5-ylidene)pyrazolidin-3-one	inhibitor
6-[2-(4-methylpiperazin-1-yl)ethyl]-3-[5-(3-phenoxyprop-1-ynyl)-3-thienyl]-2,4-dihydroindeno[1,2-c]pyrazole	inhibitor
~{N}-[2-methoxy-5-(trifluoromethyl)phenyl]-4-methyl-3-[(3-pyrimidin-4-yl-2-pyridyl)amino]benzamide	inhibitor
2-chloro-5-[(6,7-dimethoxyquinazolin-4-yl)amino]phenol	inhibitor
~{N}-(3,4-dimethoxyphenyl)-3-methyl-5-(4-pyridylmethylamino)imidazole-4-carboxamide	inhibitor
5-[[6-[5-(difluoromethyl)-1,3,4-oxadiazol-2-yl]-5-isopropyl-pyrrolo[2,1-f][1,2,4]triazin-4-yl]amino]-2,4-difluoro-~{N}-methoxy-benzamide	inhibitor
1-[4-(4-aminothieno[3,2-c]pyridin-3-yl)phenyl]-3-(3-chlorophenyl)urea	inhibitor
(4~{Z})-4-(4,5,6,7-tetrahydro-1~{H}-indol-2-ylmethylene)-3-(thiadiazol-5-yl)-1~{H}-pyrazol-5-one	inhibitor
[~{rac}-(~{S})-[4-[(6,7-dimethoxy-4-quinolyl)oxy]anilino]-(4-fluoroanilino)methyl]cyanamide	inhibitor
4-[4-(1-amino-1-methyl-ethyl)phenyl]-2-[3-(2-morpholinoethyl)anilino]pyrimidine-5-carbonitrile	inhibitor
1-[4-(3-amino-1~{H}-indazol-4-yl)phenyl]-3-(3-hydroxyphenyl)urea	inhibitor
~{N}-(4-chloro-2-fluoro-phenyl)-6-methoxy-7-[2-(1-methyl-4-piperidyl)ethoxy]quinazolin-4-amine	inhibitor
7-(isopropoxymethyl)-3,13-diazahexacyclo[14.7.0.0^{2,10}.0^{4,9}.0^{11,15}.0^{17,22}]tricosa-1,4(9),5,7,10,15,17(22),18,20-nonaen-14-one	inhibitor
6-[(4-methylpiperazin-1-yl)methyl]-3-[5-[3-(3-pyridyloxy)prop-1-ynyl]-3-thienyl]-2,4-dihydroindeno[1,2-c]pyrazole	inhibitor
1-~{tert}-butyl-3-[7-[3-(4-methylpiperazin-1-yl)propylamino]-3-phenyl-1,6-naphthyridin-2-yl]urea	inhibitor
2-methoxy-~{N}-[3-[5-(3-phenoxyprop-1-ynyl)-3-thienyl]-2,4-dihydroindeno[1,2-c]pyrazol-5-yl]acetamide	inhibitor
5-[[6-[5-[difluoro(methylsulfonyl)methyl]-1,3,4-oxadiazol-2-yl]-5-isopropyl-pyrrolo[2,1-f][1,2,4]triazin-4-yl]amino]-2,4-difluoro-~{N}-methoxy-benzamide	inhibitor
3-[5-[3-(2-methoxyethoxy)prop-1-ynyl]-3-thienyl]-6-[(4-methylpiperazin-1-yl)methyl]-2,4-dihydroindeno[1,2-c]pyrazole	inhibitor
1-[4-[2-[[6-(4-amino-1-piperidyl)-2-methyl-pyrimidin-4-yl]amino]thiazol-5-yl]phenyl]-3-phenyl-urea	inhibitor
~{N}-(3,4-dimethoxyphenyl)-5-[3-methyl-5-(4-pyridylmethylamino)imidazol-4-yl]-1,3,4-oxadiazol-2-amine	inhibitor
~{N}1'-[3-fluoro-4-[2-[4-(methylsulfonylmethyl)anilino]pyrimidin-4-yl]oxy-phenyl]-~{N}1-(4-fluorophenyl)cyclopropane-1,1-dicarboxamide	inhibitor
4-(3-hydroxy-4-methyl-anilino)-5-methyl-~{N}-(3-morpholinopropyl)pyrrolo[2,1-f][1,2,4]triazine-6-carboxamide	inhibitor
~{N}-(2-morpholinoethyl)-5-(1-phenylbenzimidazol-5-yl)pyridin-2-amine	inhibitor
[2-(1~{H}-indazol-6-ylmethylamino)phenyl]-(5-methyl-1~{H}-indol-3-yl)methanone	inhibitor
1-[3-(3,5-dimethoxyphenyl)-7-[3-(4-methylpiperazin-1-yl)propylamino]-1,6-naphthyridin-2-yl]-3-ethyl-urea	inhibitor
1-methyl-1-[[5-[7-[(4-methylpiperazin-1-yl)methyl]-2,4-dihydroindeno[1,2-c]pyrazol-3-yl]-2-thienyl]methyl]-3-(m-tolyl)urea	inhibitor
~{N}-(4-isopropylphenyl)-5-[2-[2-(4-pyridyl)ethyl]-3-pyridyl]-1,3,4-oxadiazol-2-amine	inhibitor
phenyl ~{N}-[3-[4-[6-[(4-methylpiperazin-1-yl)methyl]-2,4-dihydroindeno[1,2-c]pyrazol-3-yl]-2-thienyl]prop-2-ynyl]carbamate	inhibitor
6-[(4-methylpiperazin-1-yl)methyl]-3-[4-(3-phenoxyprop-1-ynyl)-2-thienyl]-2,4-dihydroindeno[1,2-c]pyrazole	inhibitor
methyl 2-oxo-2-[[3-(3-thienyl)-2,4-dihydroindeno[1,2-c]pyrazol-5-yl]amino]acetate	inhibitor
~{N}-[2-(diethylamino)ethyl]-2,4-dimethyl-5-[(~{Z})-(2-oxoindolin-3-ylidene)methyl]-1~{H}-pyrrole-3-carboxamide	inhibitor
~{N}-(4-chloro-2-fluoro-phenyl)-6-methoxy-7-(4-piperidylmethoxy)quinazolin-4-amine	inhibitor
~{N}-(2,3-dihydro-1,4-benzodioxin-5-yl)-7-(2-pyrrolidin-1-ylethoxy)-5-tetrahydropyran-4-yloxy-quinazolin-4-amine	inhibitor
~{N}-(2,5-dimethoxyphenyl)-4-(7~{H}-purin-6-ylsulfanylmethyl)benzamide	inhibitor
(5~{Z})-5-[6-methoxy-7-(2-methoxyethoxy)quinazolin-4-yl]imino-2-[(2,3,4,5,6-pentafluorophenyl)methoxy]cyclohex-2-ene-1,4-dione	inhibitor
2-[[4-(difluoromethoxy)benzoyl]amino]-5-phenyl-thiophene-3-carboxamide	inhibitor
6-[(6,7-dimethoxy-4-quinolyl)oxy]-~{N}-isopropyl-naphthalene-1-carboxamide	inhibitor
6-(1,3-benzothiazol-6-ylamino)-4-[benzyl(ethyl)amino]-1~{H}-1,3,5-triazin-2-one	inhibitor
(4~{Z})-4-[(5-fluoro-1-methyl-indol-3-yl)methylene]-3-thiazol-2-yl-1~{H}-pyrazol-5-one	inhibitor
3-[5-(3-phenoxyprop-1-ynyl)-3-thienyl]-6-(pyrazol-1-ylmethyl)-2,4-dihydroindeno[1,2-c]pyrazole	inhibitor
6-(3-amino-1~{H}-indazol-4-yl)-~{N}-(3-chlorophenyl)naphthalene-1-carboxamide	inhibitor
~{N}1'-[3-fluoro-4-[2-[3-(methylsulfonylmethyl)anilino]pyrimidin-4-yl]oxy-phenyl]-~{N}1-[3-(trifluoromethyl)phenyl]cyclopropane-1,1-dicarboxamide	inhibitor
3-(3-hydroxypropyl)-3,13-diazahexacyclo[14.7.0.0^{2,10}.0^{4,9}.0^{11,15}.0^{17,22}]tricosa-1,4(9),5,7,10,15,17(22),18,20-nonaen-14-one	inhibitor
1-[4-(4-aminothieno[3,2-c]pyridin-3-yl)phenyl]-3-(2-thienyl)urea	inhibitor
(4~{Z})-4-[(5-fluoro-1-methyl-indol-3-yl)methylene]-3-(thiadiazol-5-yl)-1~{H}-pyrazol-5-one	inhibitor
3-[5-[3-(2-methoxyethoxy)prop-1-ynyl]-3-thienyl]-6-(1,2,4-triazol-1-ylmethyl)-2,4-dihydroindeno[1,2-c]pyrazole	inhibitor
~{N}1-(4-bromophenyl)-~{N}1'-[3-fluoro-4-[2-[3-(methylsulfonylmethyl)anilino]pyrimidin-4-yl]oxy-phenyl]cyclopropane-1,1-dicarboxamide	inhibitor
~{N}-(4-chlorophenyl)-2-(imidazo[4,5-c]pyridin-5-ylmethyl)benzamide	inhibitor
1-[4-(3-amino-2~{H}-pyrazolo[4,3-c]pyridin-4-yl)phenyl]-3-(3-chlorophenyl)urea	inhibitor
1-(3-chlorophenyl)-3-[4-(1-oxoisoindolin-4-yl)phenyl]urea	inhibitor
5-[3-methyl-5-(4-pyridylmethylamino)imidazol-4-yl]-~{N}-[3-(trifluoromethoxy)phenyl]-1,3,4-oxadiazol-2-amine	inhibitor
(4~{Z})-4-[(1-methylindol-3-yl)methylene]-3-thiazol-2-yl-1~{H}-pyrazol-5-one	inhibitor
~{N}-[3-[4-[6-[(4-methylpiperazin-1-yl)methyl]-2,4-dihydroindeno[1,2-c]pyrazol-3-yl]-2-thienyl]prop-2-ynyl]benzenesulfonamide	inhibitor
(4~{Z},5~{Z})-4-[(4-chloro-1-methyl-indol-3-yl)methylene]-5-(4-methylenethiadiazol-5-ylidene)pyrazolidin-3-one	inhibitor
~{N}-(4-~{tert}-butylphenyl)-2-methyl-4-(4-pyridylmethylamino)pyrazole-3-carboxamide	inhibitor
3-(1~{H}-benzimidazol-2-yl)-1~{H}-quinolin-2-one	inhibitor
2-[[6-(4-acetylpiperazin-1-yl)pyrimidin-4-yl]amino]thiazole-5-carbonitrile	inhibitor
6-[(4-methylpiperazin-1-yl)methyl]-3-[5-[3-(3-pyridyloxy)prop-1-ynyl]-3-thienyl]-2,4-dihydroindeno[1,2-c]pyrazole	inhibitor
1-[4-(3-amino-1,2-benzoxazol-4-yl)phenyl]-3-(3-fluorophenyl)urea	inhibitor
5-[2-[2-(4-pyridyl)ethyl]-3-pyridyl]-~{N}-[4-(trifluoromethoxy)phenyl]-1,3,4-oxadiazol-2-amine	inhibitor
(4-methylpiperazin-1-yl)-[3-[5-(3-phenoxyprop-1-ynyl)-3-thienyl]-2,4-dihydroindeno[1,2-c]pyrazol-6-yl]methanone	inhibitor
~{N}1'-[3-fluoro-4-[2-[3-(methylsulfonylmethyl)anilino]pyrimidin-4-yl]oxy-phenyl]-~{N}1-(3-fluorophenyl)cyclopropane-1,1-dicarboxamide	inhibitor
1-methyl-5-[[6-(methylcarbamoylamino)-3-pyridyl]methylamino]-~{N}-(2,2,3,3-tetrafluoro-1,4-benzodioxin-6-yl)pyrazole-4-carboxamide	inhibitor
~{N}-(4-~{tert}-butylphenyl)-2-[2-(4-pyridyl)ethyl]pyrazole-3-carboxamide	inhibitor
~{N},~{N}-dimethyl-2-[[3-[5-(3-phenoxyprop-1-ynyl)-3-thienyl]-2,4-dihydroindeno[1,2-c]pyrazol-6-yl]oxy]acetamide	inhibitor
~{N}-[6-[4-[[2-fluoro-5-(trifluoromethyl)phenyl]carbamoylamino]phenoxy]-1~{H}-benzimidazol-2-yl]benzamide	inhibitor
1-[4-(4-aminothieno[3,2-c]pyridin-3-yl)phenyl]-3-(3,4-dimethylphenyl)urea	inhibitor
2-[(6-aminopyrimidin-4-yl)amino]thiazole-5-carbonitrile	inhibitor
7-(3-amino-1~{H}-indazol-4-yl)-~{N}-phenyl-2,3-dihydro-1,4-benzoxazine-4-carboxamide	inhibitor
1-[4-(3-amino-7-methoxy-1,2-benzoxazol-4-yl)phenyl]-3-(3-chlorophenyl)urea	inhibitor
6-(2-methoxyethoxy)-3-[5-(3-phenoxyprop-1-ynyl)-3-thienyl]-2,4-dihydroindeno[1,2-c]pyrazole	inhibitor
~{N}-(4-chloro-2-fluoro-phenyl)-6-methoxy-7-(2-morpholinoethoxy)quinazolin-4-amine	inhibitor
~{N}-(4-bromo-2-fluoro-phenyl)-6-methoxy-7-[2-(4-piperidyl)ethoxy]quinazolin-4-amine	inhibitor
~{N}-(4-chloro-2,6-difluoro-phenyl)-6-methoxy-7-(4-piperidylmethoxy)quinazolin-4-amine	inhibitor
~{N}-(4-chloro-2-fluoro-phenyl)-6-methoxy-7-[(~{E})-4-pyrrolidin-1-ylbut-2-enoxy]quinazolin-4-amine	inhibitor
~{N}-(2-chloro-5-methoxy-phenyl)-7-[3-(4-methylpiperazin-1-yl)propoxy]-5-tetrahydropyran-4-yloxy-quinazolin-4-amine	inhibitor
6-[(4-methylpiperazin-1-yl)methyl]-3-[5-(3-phenoxyprop-1-ynyl)-3-thienyl]-2,4-dihydroindeno[1,2-c]pyrazole	inhibitor
4-[4-[6-[(4-methylpiperazin-1-yl)methyl]-2,4-dihydroindeno[1,2-c]pyrazol-3-yl]-2-thienyl]but-3-yn-1-ol	inhibitor
(5~{Z})-5-[6-methoxy-7-(2-methoxyethoxy)quinazolin-4-yl]imino-2-(2-phenoxyethoxy)cyclohex-2-ene-1,4-dione	inhibitor
6-[(6,7-dimethoxy-4-quinolyl)oxy]-~{N}-(3-methoxypropyl)naphthalene-1-carboxamide	inhibitor
3-isobutyl-7-[(~{E})-~{N}-isopropoxy-~{C}-methyl-carbonimidoyl]-19-methyl-3,13,19,20-tetrazahexacyclo[14.7.0.0^{2,10}.0^{4,9}.0^{11,15}.0^{17,21}]tricosa-1(16),2(10),4,6,8,11(15),17,20-octaen-14-one	inhibitor
1-[4-(4-amino-8,9-dihydro-7~{H}-pyrimido[4,5-b][1,4]diazepin-6-yl)phenyl]-3-[2-fluoro-5-(trifluoromethyl)phenyl]urea	inhibitor
1-[4-[3-amino-7-[2-(dimethylamino)ethoxy]-1~{H}-indazol-4-yl]phenyl]-3-(m-tolyl)urea	inhibitor
6-(4-methoxyphenyl)-3-(4-pyridyl)pyrazolo[1,5-a]pyrimidine	inhibitor
2-[(6-piperazin-1-ylpyrimidin-4-yl)amino]thiazole-5-carbonitrile	inhibitor
1-[4-[[3-methyl-5-[[4-(2-phenylimidazol-1-yl)pyrimidin-2-yl]amino]phenyl]methyl]piperazin-1-yl]ethanone	inhibitor
~{N}-(4-bromo-2-fluoro-phenyl)-6-methoxy-7-[2-(triazol-1-yl)ethoxy]quinazolin-4-amine	inhibitor
(5~{Z})-5-[6-methoxy-7-(3-pyrrolidin-1-ylpropoxy)quinazolin-4-yl]imino-2-(1-phenylprop-2-ynoxy)cyclohex-2-ene-1,4-dione	inhibitor
1-[4-(3-amino-1~{H}-indazol-4-yl)phenyl]-3-[5-bromo-2-(trifluoromethoxy)phenyl]thiourea	inhibitor
1-[4-(3-amino-1~{H}-pyrazolo[3,4-c]pyridin-4-yl)phenyl]-3-(3-chlorophenyl)urea	inhibitor
4-[[2-[4-chloro-3-[(1-methylpyrrolidin-2-yl)methoxy]anilino]-1,3-benzoxazol-5-yl]oxy]-~{N}-methyl-pyridine-2-carboxamide	inhibitor
4-[(4-fluoro-2-methyl-1~{H}-indol-5-yl)oxy]-5-methyl-pyrrolo[2,1-f][1,2,4]triazin-6-ol	inhibitor
1-[4-(3-amino-7-methoxy-1,2-benzoxazol-4-yl)phenyl]-3-(2-fluoro-5-methyl-phenyl)urea	inhibitor
1-[4-(3-amino-1,2-benzoxazol-4-yl)phenyl]-3-(2-fluoro-5-methyl-phenyl)urea	inhibitor
7-acetyl-3-isobutyl-19-methyl-3,13,19,20-tetrazahexacyclo[14.7.0.0^{2,10}.0^{4,9}.0^{11,15}.0^{17,21}]tricosa-1(16),2(10),4,6,8,11(15),17,20-octaen-14-one	inhibitor
~{N}-cyclopropyl-2,4-difluoro-5-[[5-isopropyl-6-[5-(isopropylamino)-1,3,4-oxadiazol-2-yl]pyrrolo[2,1-f][1,2,4]triazin-4-yl]amino]benzamide	inhibitor
~{N}-cyclopropyl-2,4-difluoro-5-[[5-isopropyl-6-[5-(4-methylpiperazin-1-yl)-1,3,4-oxadiazol-2-yl]pyrrolo[2,1-f][1,2,4]triazin-4-yl]amino]benzamide	inhibitor
7-(ethylsulfanylmethyl)-3-(3-hydroxypropyl)-3,13-diazahexacyclo[14.7.0.0^{2,10}.0^{4,9}.0^{11,15}.0^{17,22}]tricosa-1,4(9),5,7,10,15,17(22),18,20-nonaen-14-one	inhibitor
4-[4-(1-amino-1-methyl-ethyl)phenyl]-2-[4-[2-(4-methylpiperazin-1-yl)ethyl]anilino]pyrimidine-5-carbonitrile	inhibitor
1-[4-(4-aminothieno[3,2-c]pyridin-3-yl)phenyl]-3-(2-naphthyl)urea	inhibitor
2-[[6-[~{rac}-(3~{S})-3-aminopyrrolidin-1-yl]pyrimidin-4-yl]amino]thiazole-5-carbonitrile	inhibitor
1-~{tert}-butyl-3-[6-(3,5-dimethoxyphenyl)-2-[3-(4-methylpiperazin-1-yl)propylamino]pyrido[2,3-d]pyrimidin-7-yl]urea	inhibitor
6-(3-amino-1~{H}-indazol-4-yl)-~{N}-(3-pyridyl)naphthalene-1-carboxamide	inhibitor
4-chloro-3-[5-methyl-3-[4-(3-pyrrolidin-1-ylpropyl)anilino]-1,2,4-benzotriazin-7-yl]phenol	inhibitor
~{N}-cyclobutyl-6-[(6,7-dimethoxy-4-quinolyl)oxy]naphthalene-1-carboxamide	inhibitor
3-nitro-~{N}-(8-quinolyl)benzamide	inhibitor
1-[4-(3-amino-1,2-benzoxazol-4-yl)phenyl]-3-(p-tolyl)urea	inhibitor
6-[(6,7-dimethoxy-4-quinolyl)oxy]-~{N}-(1-methylcyclopropyl)naphthalene-1-carboxamide	inhibitor
1-~{tert}-butyl-3-[3-(2,6-dichlorophenyl)-7-[3-(4-methylpiperazin-1-yl)propylamino]-1,6-naphthyridin-2-yl]urea	inhibitor
~{N}1'-[3-fluoro-4-[2-[3-(methylsulfonylmethyl)anilino]pyrimidin-4-yl]oxy-phenyl]-~{N}1-phenyl-cyclopropane-1,1-dicarboxamide	inhibitor
1-[4-(3-amino-1~{H}-pyrazolo[3,4-b]pyridin-4-yl)phenyl]-3-(3-thienyl)urea	inhibitor
6-[(6,7-dimethoxy-4-quinolyl)oxy]-~{N}-(2-methoxyethyl)naphthalene-1-carboxamide	inhibitor
2-[[6-[4-(2-morpholinoethyl)piperazin-1-yl]pyrimidin-4-yl]amino]thiazole-5-carbonitrile	inhibitor
~{N}-(cyclopropylmethyl)-6-[(6,7-dimethoxy-4-quinolyl)oxy]naphthalene-1-carboxamide	inhibitor
1-[4-(3-amino-1~{H}-pyrazolo[3,4-b]pyridin-4-yl)phenyl]-3-(3-chloro-4-fluoro-phenyl)urea	inhibitor
~{N}-(2-methoxyphenyl)-4-(5~{H}-[1,2,4]triazino[5,6-b]indol-3-ylsulfanylmethyl)benzamide	inhibitor
(5~{Z})-5-[6-methoxy-7-(3-pyrrolidin-1-ylpropoxy)quinazolin-4-yl]imino-2-(3-phenylprop-2-ynoxy)cyclohex-2-ene-1,4-dione	inhibitor
1-[4-(3-amino-1~{H}-pyrazolo[3,4-b]pyridin-4-yl)phenyl]-3-(3-chlorophenyl)urea	inhibitor
1-[4-(3-amino-1~{H}-pyrazolo[3,4-c]pyridin-4-yl)phenyl]-3-[2-fluoro-5-(trifluoromethyl)phenyl]urea	inhibitor
6-[(6,7-dimethoxy-4-quinolyl)oxy]-~{N}-propyl-naphthalene-1-carboxamide	inhibitor
1-(3,4-difluorophenyl)-3-[4-[(6,7-dimethoxy-4-quinolyl)oxy]phenyl]urea	inhibitor
6-[(6,7-dimethoxy-4-quinolyl)oxy]-~{N}-(2-pyridyl)naphthalene-1-carboxamide	inhibitor
6-[(6,7-dimethoxy-4-quinolyl)oxy]-~{N}-(3-pyridyl)naphthalene-1-carboxamide	inhibitor
1-(2,3-difluorophenyl)-3-[4-[(6,7-dimethoxy-4-quinolyl)oxy]phenyl]urea	inhibitor
6-[(6,7-dimethoxy-4-quinolyl)oxy]-~{N}-(5-methylisoxazol-3-yl)naphthalene-1-carboxamide	inhibitor
1-[4-(3-amino-1~{H}-pyrazolo[3,4-c]pyridin-4-yl)phenyl]-3-(m-tolyl)urea	inhibitor
~{N}-(3,5-dichlorophenyl)-6-[(6,7-dimethoxy-4-quinolyl)oxy]naphthalene-1-carboxamide	inhibitor
6-[(6,7-dimethoxy-4-quinolyl)oxy]-~{N}-thiazol-2-yl-naphthalene-1-carboxamide	inhibitor
1-(4-chlorophenyl)-3-[4-[(6,7-dimethoxy-4-quinolyl)oxy]phenyl]urea	inhibitor
2-amino-6-[(~{E})-[(3~{S})-2-oxoindolin-3-yl]methyleneamino]hexanoic acid	noninhibitor
2-amino-5-[(~{E})-(5-bromo-2-oxo-indolin-3-yl)methyleneamino]pentanoic acid	noninhibitor
~{N}-[1-[(3-fluorophenyl)methyl]indazol-5-yl]-5-(morpholin-2-ylmethoxymethyl)pyrrolo[2,1-f][1,2,4]triazin-4-amine	noninhibitor
~{N}-(4-chlorophenyl)-4,5-dimethyl-2-[2-(4-pyridyl)ethyl]pyrazole-3-carboxamide	noninhibitor
~{N}-(4-chlorophenyl)-2-[2-(3-pyridyl)ethyl]pyrazole-3-carboxamide	noninhibitor
~{N}-[3-chloro-4-(trifluoromethyl)phenyl]-1-[2-(4-pyridyl)ethyl]benzimidazole-2-carboxamide	noninhibitor
~{N}-[3-chloro-4-(trifluoromethyl)phenyl]-1-[2-(4-pyridyl)ethyl]tetrazole-5-carboxamide	noninhibitor
~{N}-(4-benzyloxyphenyl)-2-[2-(4-pyridyl)ethyl]pyrazole-3-carboxamide	noninhibitor
~{N}-(4-chlorophenyl)-2-[2-(3,4-difluorophenyl)ethyl]pyrazole-3-carboxamide	noninhibitor
~{N}-(4-chlorophenyl)-1-[2-(4-pyridyl)ethyl]benzimidazole-2-carboxamide	noninhibitor
1-[2-(4-pyridyl)ethyl]-~{N}-[4-(trifluoromethoxy)phenyl]indole-2-carboxamide	noninhibitor
~{N}-(4-chlorophenyl)-2-(2-isoxazol-4-ylethyl)pyrazole-3-carboxamide	noninhibitor
~{N}-[3-chloro-4-(trifluoromethyl)phenyl]-1-[2-(4-pyridyl)ethyl]benzimidazole-2-carboxamide	noninhibitor
~{N}-(4-chlorophenyl)-2-[2-(6-methyl-5,6-dihydro-1,3-benzodioxol-4-yl)ethyl]pyrazole-3-carboxamide	noninhibitor
~{N}-(4-chlorophenyl)-4,5-dimethyl-2-[2-(4-pyridyl)ethyl]pyrazole-3-carboxamide	noninhibitor
1-[2-(4-pyridyl)ethyl]-~{N}-[4-(trifluoromethoxy)phenyl]benzimidazole-2-carboxamide	noninhibitor
~{N}-(4-chlorophenyl)-2-[2-(3,4-difluorophenyl)ethyl]pyrazole-3-carboxamide	noninhibitor
~{N}-(4-chlorophenyl)-1-[2-(4-pyridyl)ethyl]indole-2-carboxamide	noninhibitor
~{N}-(4-chlorophenyl)-2-[2-(1~{H}-imidazol-5-yl)ethyl]pyrazole-3-carboxamide	noninhibitor
1-[2-(4-pyridyl)ethyl]-~{N}-[4-(trifluoromethoxy)phenyl]benzimidazole-2-carboxamide	noninhibitor
~{N}-(1~{H}-indazol-5-yl)-2-[2-(4-pyridyl)ethyl]pyrazole-3-carboxamide	noninhibitor
3-methyl-5-(3-pyridylmethylamino)-~{N}-[4-(trifluoromethyl)phenyl]imidazole-4-carboxamide	noninhibitor
~{N}-(3-chlorophenyl)-3-methyl-5-(4-pyridylmethylamino)isoxazole-4-carboxamide	noninhibitor
~{N}-(4-benzylphenyl)-3-methyl-5-(4-pyridylmethylamino)imidazole-4-carboxamide	noninhibitor
~{N}-[3,4-bis(trifluoromethyl)phenyl]-3-methyl-5-(4-pyridylmethylamino)isoxazole-4-carboxamide	noninhibitor
3-methyl-5-(3-pyridylmethylamino)-~{N}-[3-(trifluoromethyl)phenyl]imidazole-4-carboxamide	noninhibitor
~{N}-(4-chlorophenyl)-3-methyl-5-(4-pyridylmethylamino)isoxazole-4-carboxamide	noninhibitor
2-methyl-4-(3-pyridylmethylamino)-~{N}-[3-(trifluoromethyl)phenyl]pyrazole-3-carboxamide	noninhibitor
4-[2-(1,3-benzodioxol-5-yl)ethylamino]-2-methyl-~{N}-[4-(trifluoromethyl)phenyl]pyrazole-3-carboxamide	noninhibitor
2-methyl-~{N}-(4-phenylphenyl)-4-(4-pyridylmethylamino)pyrazole-3-carboxamide	noninhibitor
4-[2-(1,3-benzodioxol-5-yl)ethylamino]-2-methyl-~{N}-[3-(trifluoromethyl)phenyl]pyrazole-3-carboxamide	noninhibitor
~{N}-(1~{H}-indazol-5-yl)-3-methyl-5-(4-pyridylmethylamino)imidazole-4-carboxamide	noninhibitor
2-methyl-~{N}-(4-phenoxyphenyl)-4-(4-pyridylmethylamino)pyrazole-3-carboxamide	noninhibitor
3-methyl-~{N}-(4-phenoxyphenyl)-5-(4-pyridylmethylamino)imidazole-4-carboxamide	noninhibitor
2-methyl-~{N}-(4-phenoxyphenyl)-4-(4-pyridylmethylamino)pyrazole-3-carboxamide	noninhibitor
2-methyl-4-(3-pyridylmethylamino)-~{N}-[4-(trifluoromethyl)phenyl]pyrazole-3-carboxamide	noninhibitor
3-methyl-~{N}-(4-phenoxyphenyl)-5-(4-pyridylmethylamino)isoxazole-4-carboxamide	noninhibitor
~{N}-(4-chlorophenyl)-3-methyl-5-(4-pyridylmethylamino)isoxazole-4-carboxamide	noninhibitor
~{N}-(4-benzylphenyl)-3-methyl-5-(4-pyridylmethylamino)isoxazole-4-carboxamide	noninhibitor
~{N}-(4-benzylphenyl)-2-methyl-4-(4-pyridylmethylamino)pyrazole-3-carboxamide	noninhibitor
~{N}-(4-chlorophenyl)-3-methyl-5-(4-pyridylmethylamino)imidazole-4-carboxamide	noninhibitor
4-[2-(1,3-benzodioxol-5-yl)ethylamino]-2-methyl-~{N}-[3-(trifluoromethyl)phenyl]pyrazole-3-carboxamide	noninhibitor
3-methyl-~{N}-(4-phenoxyphenyl)-5-(4-pyridylmethylamino)isoxazole-4-carboxamide	noninhibitor
2-methyl-4-(3-pyridylmethylamino)-~{N}-[3-(trifluoromethyl)phenyl]pyrazole-3-carboxamide	noninhibitor
~{N}-[4-chloro-3-(trifluoromethyl)phenyl]-3-methyl-5-(4-pyridylmethylamino)isoxazole-4-carboxamide	noninhibitor
~{N}-[4-chloro-3-(trifluoromethyl)phenyl]-3-methyl-5-(4-pyridylmethylamino)isoxazole-4-carboxamide	noninhibitor
~{N}-(3-chlorophenyl)-2-methyl-4-(4-pyridylmethylamino)pyrazole-3-carboxamide	noninhibitor
4-[2-(1,3-benzodioxol-5-yl)ethylamino]-2-methyl-~{N}-[4-(trifluoromethyl)phenyl]pyrazole-3-carboxamide	noninhibitor
3-[[4-(3-chloro-2-fluoro-anilino)-7-methoxy-quinazolin-6-yl]methyl-methyl-amino]-1-methyl-azetidine-3-carboxamide	noninhibitor
3-[[4-(3-chloro-2-fluoro-anilino)-7-methoxy-quinazolin-6-yl]methyl-methyl-amino]-1-(2-methoxyethyl)azetidine-3-carboxamide	noninhibitor
2-[[4-(3-chloro-2-fluoro-anilino)-7-methoxy-quinazolin-6-yl]methylamino]propanamide	noninhibitor
~{N}-(3-chloro-2-fluoro-phenyl)-8,9-dimethoxy-2-methyl-5,6-dihydropyrimido[4,5-b][1,4]benzoxazepin-4-amine	noninhibitor
8,9-dimethoxy-~{N}-(2-naphthyl)-5,6-dihydropyrimido[4,5-b][1,4]benzoxazepin-4-amine	noninhibitor
8,9-dimethoxy-~{N}-(m-tolyl)-5,6-dihydropyrimido[4,5-b][1,4]benzoxazepin-4-amine	noninhibitor
4-(3-bromophenoxy)-8,9-dimethoxy-5-methyl-6~{H}-pyrimido[4,5-b][1,4]benzoxazepine	noninhibitor
4-(3-bromophenoxy)-8,9-dimethoxy-5,6-dihydropyrimido[4,5-b][1,4]benzoxazepine	noninhibitor
~{N}-(2~{H}-indazol-6-yl)-8,9-dimethoxy-5,6-dihydropyrimido[4,5-b][1,4]benzoxazepin-4-amine	noninhibitor
4-(3-chloro-2-fluoro-phenoxy)-8,9-dimethoxy-5,6-dihydropyrimido[4,5-b][1,4]benzoxazepine	noninhibitor
~{N}-(5-chloro-2-fluoro-phenyl)-8,9-dimethoxy-5,6-dihydropyrimido[4,5-b][1,4]benzoxazepin-4-amine	noninhibitor
~{N}-(1,3-benzothiazol-6-yl)-8,9-dimethoxy-5,6-dihydropyrimido[4,5-b][1,4]benzoxazepin-4-amine	noninhibitor
~{N}-(4-bromophenyl)-8,9-dimethoxy-5,6-dihydropyrimido[4,5-b][1,4]benzoxazepin-4-amine	noninhibitor
~{N}-(2-chloro-4-fluoro-phenyl)-8,9-dimethoxy-5,6-dihydropyrimido[4,5-b][1,4]benzoxazepin-4-amine	noninhibitor
4-(3-chloro-4-fluoro-phenoxy)-8,9-dimethoxy-5-methyl-6~{H}-pyrimido[4,5-b][1,4]benzoxazepine	noninhibitor
~{N}-(3-chloro-4-fluoro-phenyl)-8,9-dimethoxy-5,6-dihydropyrimido[4,5-b][1,4]benzoxazepin-4-amine	noninhibitor
methyl ~{rac}-(3~{S})-2-oxo-3-[~{rac}-(~{Z})-~{N}-(1-methyl-4-piperidyl)-~{C}-phenyl-carbonimidoyl]indoline-6-carboxylate	noninhibitor
2-(4-pyridyl)-1,5,6,7-tetrahydropyrrolo[3,2-c]pyridin-4-one	noninhibitor
~{N}4-(3-bromophenyl)-~{N}6-(3,4-dihydro-2~{H}-1,5-benzodioxepin-7-ylmethyl)quinazoline-4,6-diamine	noninhibitor
2-amino-~{N}-[(1~{R})-1-(2,6-dichloro-3-fluoro-phenyl)ethyl]-5-(1-tetrahydropyran-4-ylpyrazol-4-yl)pyridine-3-carboxamide	noninhibitor
2-amino-~{N}-[2-[4-[4-(1,2-benzothiazol-4-yloxy)-3-chloro-anilino]pyrrolo[3,2-d]pyrimidin-5-yl]ethyl]-2-methyl-propanamide	noninhibitor
~{N}-(1,3-dimethylpyrazol-4-yl)-2-[3-methoxy-5-[(7-methoxy-4-quinolyl)oxy]-2-pyridyl]acetamide	noninhibitor
~{N}-(1,5-dimethylpyrazol-4-yl)-2-[2-methoxy-4-[(7-methoxy-4-quinolyl)oxy]phenyl]acetamide	noninhibitor
~{N}-(4,5-dimethylisoxazol-3-yl)-2-[4-[(6-fluoro-4-quinolyl)oxy]-2-methoxy-phenyl]acetamide	noninhibitor
~{N}-(4,5-dimethylisoxazol-3-yl)-2-[4-[(7-fluoro-4-quinolyl)oxy]-2-methoxy-phenyl]acetamide	noninhibitor
~{N}-(4,5-dimethylisoxazol-3-yl)-2-[2-methoxy-4-[(6-methoxy-4-quinolyl)oxy]phenyl]acetamide	noninhibitor
~{N}-(3-cyano-4,5,6,7-tetrahydrobenzothiophen-2-yl)naphthalene-1-carboxamide	noninhibitor
~{N}-[3-cyano-7-(cyclopropanecarbonyl)-5,6-dihydro-4~{H}-thieno[2,3-b]pyridin-2-yl]naphthalene-1-carboxamide	noninhibitor
5-(3-benzyloxyphenyl)-7-(3-pyrrolidin-1-ylcyclobutyl)pyrrolo[2,3-d]pyrimidin-4-amine	noninhibitor
7-[(1-benzyl-2-hydroxy-ethyl)amino]-5-cyclopropyl-2-(3,5-dimethoxyanilino)pyrazolo[1,5-a]pyrimidine-3-carboxamide	noninhibitor
~{N}-isoxazol-3-yl-4-methyl-3-[(1-phenylpyrazolo[3,4-d]pyrimidin-4-yl)amino]benzamide	noninhibitor
~{N}-[4-(3-amino-5-methyl-cyclohexyl)-3-pyridyl]-6-(2,6-difluorophenyl)-5-fluoro-pyridine-2-carboxamide	noninhibitor
~{N}-(3-ethynylphenyl)-8,9-dimethoxy-5,6-dihydropyrimido[4,5-b][1,4]benzoxazepin-4-amine	noninhibitor
4-(5-isoquinolyl)-~{N}-(o-tolyl)phthalazin-1-amine	noninhibitor
5-[5-[2-(1,3-benzodioxol-5-yl)ethylamino]-3-methyl-imidazol-4-yl]-~{N}-(4-chlorophenyl)-1,3,4-oxadiazol-2-amine	noninhibitor
~{N}-(4-chlorophenyl)-5-[3-methyl-5-(2-pyridylmethylamino)imidazol-4-yl]-1,3,4-oxadiazol-2-amine	noninhibitor
~{N}-(4-chlorophenyl)-5-[3-methyl-5-(2-quinolylmethylamino)imidazol-4-yl]-1,3,4-oxadiazol-2-amine	noninhibitor
~{N}-(4-chlorophenyl)-5-[3-methyl-5-(5-quinolylmethylamino)imidazol-4-yl]-1,3,4-oxadiazol-2-amine	noninhibitor
5-[3-methyl-5-(4-pyridylmethylamino)imidazol-4-yl]-~{N}-(o-tolyl)-1,3,4-oxadiazol-2-amine	noninhibitor
~{N}-(4-chlorophenyl)-5-[3-methyl-5-(2-quinolylmethylamino)imidazol-4-yl]-1,3,4-oxadiazol-2-amine	noninhibitor
~{N}-(3-chloro-2-fluoro-phenyl)-7-methoxy-6-(pyrrolidin-1-ylmethyl)quinazolin-4-amine	noninhibitor
2-[[4-(3-chloro-2-fluoro-anilino)-7-methoxy-quinazolin-6-yl]methyl-methyl-amino]acetamide	noninhibitor
~{rac}-(3~{R})-4-[[4-(3-chloro-2-fluoro-anilino)-7-methoxy-quinazolin-6-yl]methyl]morpholine-3-carboxamide	noninhibitor
2-[[4-(3-chloro-2-fluoro-anilino)-7-methoxy-quinazolin-6-yl]methyl-methyl-amino]-~{N},~{N}-dimethyl-propanamide	noninhibitor
(2~{R})-1-[[4-(3-chloro-2-fluoro-anilino)-7-methoxy-quinazolin-6-yl]methyl]pyrrolidine-2-carboxamide	noninhibitor
3-[[4-(3-chloro-2-fluoro-anilino)-7-methoxy-quinazolin-6-yl]methyl-methyl-amino]pyrrolidin-2-one	noninhibitor
2-[[4-(3-chloro-2-fluoro-anilino)-7-methoxy-quinazolin-6-yl]methyl-isopropyl-amino]propanamide	noninhibitor
2-[[4-(3-chloro-2-fluoro-anilino)-7-methoxy-quinazolin-6-yl]methyl-[2-(dimethylamino)ethyl]amino]propanamide	noninhibitor
1-(5-~{tert}-butylisoxazol-3-yl)-3-[4-[6-(2-morpholinoethoxy)imidazo[2,1-b][1,3]benzothiazol-2-yl]phenyl]urea	noninhibitor
(~{E})-~{N}-[4-(3-chloro-4-fluoro-anilino)-3-cyano-7-ethoxy-6-quinolyl]-4-(dimethylamino)but-2-enamide	noninhibitor
~{rac}-(2~{R})-1-[[4-(3-chloro-2-fluoro-anilino)-7-methoxy-quinazolin-6-yl]methyl]-4-methyl-piperazine-2-carboxamide	noninhibitor
(3~{S})-1-[[4-(3-chloro-2-fluoro-anilino)-7-methoxy-quinazolin-6-yl]methyl]pyrrolidine-3-carboxamide	noninhibitor
2-[[4-(3-chloro-2-fluoro-anilino)-7-methoxy-quinazolin-6-yl]methyl-methyl-amino]-3-methoxy-propanamide	noninhibitor
~{N}-[3-chloro-4-[(3-fluorophenyl)methoxy]phenyl]-6-[5-[1-(isopropylamino)-2-methylsulfonyl-ethyl]-2-furyl]quinazolin-4-amine	noninhibitor
~{N}-[3-chloro-4-[(3-fluorophenyl)methoxy]phenyl]-6-[5-[1-(methylamino)-2-methylsulfonyl-ethyl]-2-furyl]quinazolin-4-amine	noninhibitor
~{N}-[3-chloro-4-[(3-fluorophenyl)methoxy]phenyl]-6-[5-[1-(dimethylamino)-2-methylsulfonyl-ethyl]-2-furyl]quinazolin-4-amine	noninhibitor
5-[~{rac}-(2~{R})-2-(2-methoxyphenyl)-4-methyl-pentyl]furo[2,3-d]pyrimidine-2,4-diamine	noninhibitor
5-[~{rac}-(2~{R})-2-(2-methoxyphenyl)hexyl]furo[2,3-d]pyrimidine-2,4-diamine	noninhibitor
5-[~{rac}-(2~{S})-2-cyclopropyl-2-(2-methoxyphenyl)ethyl]furo[2,3-d]pyrimidine-2,4-diamine	noninhibitor
5-[~{rac}-(2~{R})-2-(2-methoxyphenyl)pentyl]furo[2,3-d]pyrimidine-2,4-diamine	noninhibitor
5-[(~{Z})-2-(2-methoxyphenyl)-3-methyl-pent-1-enyl]furo[2,3-d]pyrimidine-2,4-diamine	noninhibitor
5-[(~{Z})-2-(2-methoxyphenyl)-4-methyl-pent-1-enyl]furo[2,3-d]pyrimidine-2,4-diamine	noninhibitor
5-[(~{Z})-2-(2-methoxyphenyl)hex-1-enyl]furo[2,3-d]pyrimidine-2,4-diamine	noninhibitor
6-benzyl-~{N}4-(3-bromophenyl)-7-methyl-pyrrolo[2,3-d]pyrimidine-2,4-diamine	noninhibitor
~{N}4-(3-ethynylphenyl)-6-(2-phenylethyl)-7~{H}-pyrrolo[2,3-d]pyrimidine-2,4-diamine	noninhibitor
~{N}-[6-(3-pyridyl)furo[2,3-d]pyrimidin-4-yl]cyclopentanecarboxamide	noninhibitor
~{N}-(2-chloro-6-methyl-phenyl)-2-(cyclopropanecarbonylamino)thiazole-5-carboxamide	noninhibitor
2-methyl-~{N}-[2-[(1-methyl-4-piperidyl)amino]pyrimidin-5-yl]-5-[[3-(trifluoromethyl)benzoyl]amino]benzamide	noninhibitor
2-fluoro-5-[[3-[2-(methylamino)pyrimidin-4-yl]-2-pyridyl]oxy]-~{N}-[2-(1-piperidyl)-5-(trifluoromethyl)phenyl]benzamide	noninhibitor
~{N}-(5-cyclohexyl-2-methoxy-phenyl)-3-[[3-(6,7-dimethoxyquinazolin-4-yl)-2-pyridyl]oxy]-4-methyl-benzamide	noninhibitor
~{N}-(5-cyclohexyl-2-methoxy-phenyl)-4-methyl-3-[[3-(4-quinolyl)-2-pyridyl]oxy]benzamide	noninhibitor
4-methyl-~{N}-[2-morpholino-5-(trifluoromethyl)phenyl]-3-[(3-pyrimidin-4-yl-2-pyridyl)oxy]benzamide	noninhibitor
4-[4-(4-methylpiperazin-1-yl)anilino]-9-(m-tolyl)-1,3,5,9,11-pentazatetracyclo[8.7.0.0^{2,7}.0^{12,17}]heptadeca-2(7),3,5,10,12(17),13,15-heptaen-8-one	noninhibitor
4-[4-(4-methylpiperazin-1-yl)anilino]-9-(p-tolyl)-1,3,5,9,11-pentazatetracyclo[8.7.0.0^{2,7}.0^{12,17}]heptadeca-2(7),3,5,10,12(17),13,15-heptaen-8-one	noninhibitor
9-(4-butoxyphenyl)-4-[4-(4-methylpiperazin-1-yl)anilino]-1,3,5,9,11-pentazatetracyclo[8.7.0.0^{2,7}.0^{12,17}]heptadeca-2(7),3,5,10,12(17),13,15-heptaen-8-one	noninhibitor
~{N}-[2-methyl-5-[[3-(trifluoromethyl)phenyl]carbamoyl]phenyl]-2-(2-morpholinoethylamino)-4-phenoxy-pyrimidine-5-carboxamide	noninhibitor
(4-chloro-2-hydroxy-phenyl)-[~{rac}-(3~{R})-3-(4-chlorophenyl)-5-(4-methoxyphenyl)-3,4-dihydropyrazol-2-yl]methanone	noninhibitor
4-[3-(4-piperazin-1-ylphenyl)-1~{H}-indol-6-yl]phenol	noninhibitor
3-[(6-benzoyl-5-methyl-pyrrolo[2,1-f][1,2,4]triazin-4-yl)amino]-~{N}-cyclopropyl-4-methyl-benzamide	noninhibitor
2-(methylamino)-~{N}-[2-methyl-5-[[3-(trifluoromethyl)phenyl]carbamoyl]phenyl]-4-phenoxy-pyrimidine-5-carboxamide	noninhibitor
~{N}-[2,3-dimethyl-4-[[3-[2-(methylamino)pyrimidin-4-yl]-2-pyridyl]oxy]phenyl]-1~{H}-benzimidazol-2-amine	noninhibitor
~{N}-[3-methyl-4-[[3-[2-(methylamino)pyrimidin-4-yl]-2-pyridyl]oxy]phenyl]-1~{H}-benzimidazol-2-amine	noninhibitor
4-hydroxy-3-(1-methylbenzimidazol-2-yl)-1~{H}-quinolin-2-one	noninhibitor
4-hydroxy-1-methyl-3-(1-methylbenzimidazol-2-yl)quinolin-2-one	noninhibitor
~{N}-[2-methyl-4-[[3-[2-(methylamino)pyrimidin-4-yl]-2-pyridyl]oxy]phenyl]-1~{H}-benzimidazol-2-amine	noninhibitor
~{N}3-(6-amino-3-pyridyl)-~{N}1-(2-cyclopentylethyl)-4-methyl-benzene-1,3-dicarboxamide	noninhibitor
(4~{Z},5~{Z})-4-[(4-benzyloxy-1-methyl-indol-3-yl)methylene]-5-(4-methylenethiadiazol-5-ylidene)pyrazolidin-3-one	noninhibitor
7-[(4,6-dimethylpyrimidin-2-yl)amino]-3-isobutyl-19-methyl-3,13,19,20-tetrazahexacyclo[14.7.0.0^{2,10}.0^{4,9}.0^{11,15}.0^{17,21}]tricosa-1(16),2(10),4,6,8,11(15),17,20-octaen-14-one	noninhibitor
1-[4-[2-[5-(4-chlorophenyl)-2-furyl]imidazol-1-yl]phenyl]piperazine	noninhibitor
1-[5-~{tert}-butyl-3-[4-[2-(dimethylamino)ethyl]-5-oxo-1,4-diazepane-1-carbonyl]-2-thienyl]-3-(2,3-dichlorophenyl)urea	noninhibitor
5-[(~{E})-[[2-(4-chlorophenyl)sulfonylacetyl]hydrazono]methyl]-3,4-difluoro-2-(2-fluoro-4-iodo-anilino)benzoic acid	noninhibitor
~{N}-(6-amino-5-chloro-3-pyridyl)-2-chloro-5-[[3-(trifluoromethyl)benzoyl]amino]benzamide	noninhibitor
6-(1,3-benzothiazol-6-ylamino)-4-(benzylamino)-1~{H}-1,3,5-triazin-2-one	noninhibitor
~{N}-(4-isopropoxyphenyl)-4-[6-methoxy-7-(3-morpholinopropoxy)quinazolin-4-yl]piperazine-1-carboxamide	noninhibitor
~{N}2-(1,3-benzothiazol-6-yl)-6-methoxy-~{N}4-(1-methyl-1-phenyl-ethyl)-1,3,5-triazine-2,4-diamine	noninhibitor
~{N}-(3-bromophenyl)-6-[(2,4-dichlorophenyl)methyl]-7~{H}-pyrrolo[2,3-d]pyrimidin-4-amine	noninhibitor
6-[(2,4-dichlorophenyl)methyl]-~{N}-[3-(trifluoromethyl)phenyl]-7~{H}-pyrrolo[2,3-d]pyrimidin-4-amine	noninhibitor
6-[(2,4-dichlorophenyl)methyl]-~{N}4-(2-isopropylphenyl)-7~{H}-pyrrolo[2,3-d]pyrimidine-2,4-diamine	noninhibitor
6-[(2,4-dichlorophenyl)methyl]-~{N}-(3-ethynylphenyl)-7~{H}-pyrrolo[2,3-d]pyrimidin-4-amine	noninhibitor
3-[[5-chloro-2-[(1-methylpyrazol-4-yl)amino]pyrimidin-4-yl]amino]norbornane-2-carboxamide	noninhibitor
2-[4-[[4-[(3-carbamoyl-2-bicyclo[2.2.1]hept-5-enyl)amino]-5-chloro-pyrimidin-2-yl]amino]pyrazol-1-yl]acetic acid	noninhibitor
(2~{R})-3-[[2-[(1-methylpyrazol-4-yl)amino]-5-nitro-pyrimidin-4-yl]amino]bicyclo[2.2.1]hept-5-ene-2-carboxamide	noninhibitor
8-bromo-2-[[(3~{R})-3-hydroxypyrrolidin-1-yl]methyl]-3~{H}-benzofuro[3,2-d]pyrimidin-4-one	noninhibitor
3-amino-6-[4-chloro-3-[(3-fluoro-2-methyl-phenyl)sulfamoyl]phenyl]-~{N}-methyl-pyrazine-2-carboxamide	noninhibitor
~{N}-[6-(4-methoxyphenyl)furo[2,3-d]pyrimidin-4-yl]-3-methylsulfanyl-propanamide	noninhibitor
~{N}-[6-(4-methoxyphenyl)furo[2,3-d]pyrimidin-4-yl]furan-2-carboxamide	noninhibitor
~{N}-[6-(4-methoxyphenyl)furo[2,3-d]pyrimidin-4-yl]cyclohexanecarboxamide	noninhibitor
~{N}-[6-(4-methoxyphenyl)furo[2,3-d]pyrimidin-4-yl]-2-methyl-propanamide	noninhibitor
4-(2-methoxyethyl)phenol	noninhibitor
~{N}-[6-[4-[(4-fluorophenyl)carbamoylamino]phenyl]-2-pyridyl]prop-2-enamide	noninhibitor
6,6-dimethyl-9-[4-(oxetan-3-yl)piperazin-1-yl]-11-oxo-5~{H}-benzo[b]carbazole-3-carbonitrile	noninhibitor
9-ethyl-6,6-dimethyl-8-[4-(oxetan-3-yl)piperazin-1-yl]-11-oxo-5~{H}-benzo[b]carbazole-3-carbonitrile	noninhibitor
6,6-dimethyl-8-(4-morpholino-1-piperidyl)-11-oxo-9-propyl-5~{H}-benzo[b]carbazole-3-carbonitrile	noninhibitor
ethyl 4-[3-(2-aminoquinazolin-6-yl)-4-methyl-2-oxo-1-pyridyl]benzoate	noninhibitor
3-(2-aminoquinazolin-6-yl)-1-(4-methoxyphenyl)-4-methyl-pyridin-2-one	noninhibitor
~{N}-[[4-[5-[(4-amino-1-piperidyl)methyl]pyrrolo[2,1-f][1,2,4]triazin-4-yl]oxy-3-fluoro-phenyl]carbamoyl]-2-(4-fluorophenyl)acetamide	noninhibitor
~{N}-[2-methyl-5-[[3-(trifluoromethyl)phenyl]carbamoyl]phenyl]pyrimidine-5-carboxamide	noninhibitor
~{N}3-(6-amino-3-pyridyl)-~{N}1-(3-cyclohexylpropyl)-4-methyl-benzene-1,3-dicarboxamide	noninhibitor
~{N}-[3-methyl-4-[[3-[2-(methylamino)pyrimidin-4-yl]-2-pyridyl]oxy]-1-naphthyl]-1~{H}-benzimidazol-2-amine	noninhibitor
4-(2,4-dichloro-5-methoxy-anilino)-6-methoxy-7-[4-(4-methylpiperazin-1-yl)but-1-ynyl]quinoline-3-carbonitrile	noninhibitor
3-(2-aminoquinazolin-6-yl)-1-(3-methoxyphenyl)-4-methyl-pyridin-2-one	noninhibitor
3-(2-aminoquinazolin-6-yl)-1-(4-chloro-3-fluoro-phenyl)-4-methyl-pyridin-2-one	noninhibitor
1-(4-acetylphenyl)-3-(2-aminoquinazolin-6-yl)-4-methyl-pyridin-2-one	noninhibitor
~{N}-(2-chloro-5-methoxy-phenyl)-5-[(1-methyl-4-piperidyl)oxy]quinazolin-4-amine	noninhibitor
~{N}-[[4-[6-[(4-methylpiperazin-1-yl)methyl]-2,4-dihydroindeno[1,2-c]pyrazol-3-yl]-2-thienyl]methyl]-1-phenyl-methanesulfonamide	noninhibitor
6-[(4-methylpiperazin-1-yl)methyl]-3-(3-methyl-2-thienyl)-2,4-dihydroindeno[1,2-c]pyrazole	noninhibitor
6-[(4-methylpiperazin-1-yl)methyl]-~{N}-phenyl-2,4-dihydroindeno[1,2-c]pyrazol-3-amine	noninhibitor
~{N}-[4-[4-amino-7-[(~{E})-3-[(4-aminocyclohexyl)amino]prop-1-enyl]thieno[3,2-c]pyridin-3-yl]-2-methoxy-phenyl]-1-methyl-indole-2-carboxamide	noninhibitor
~{N}-[4-[4-amino-7-[(~{E})-3-(4-piperidylamino)prop-1-enyl]thieno[3,2-c]pyridin-3-yl]-2-methoxy-phenyl]-1-methyl-indole-2-carboxamide	noninhibitor
~{N}-[4-[4-amino-7-[(~{E})-3-(diethylamino)prop-1-enyl]thieno[3,2-c]pyridin-3-yl]-2-methoxy-phenyl]-1-methyl-indole-2-carboxamide	noninhibitor
7-cyclopentyl-5-(2-phenoxyphenyl)pyrrolo[2,3-d]pyrimidin-4-amine	noninhibitor
~{N}-[4-[4-amino-1-[4-(4-methylpiperazin-1-yl)cyclohexyl]pyrazolo[3,4-d]pyrimidin-3-yl]-2-methoxy-phenyl]-3-phenyl-propanamide	noninhibitor
~{N}-[4-[4-amino-1-[4-(4-methylpiperazin-1-yl)cyclohexyl]pyrazolo[3,4-d]pyrimidin-3-yl]-2-methoxy-phenyl]benzamide	noninhibitor
~{N}-[4-[4-amino-1-[4-(4-methylpiperazin-1-yl)cyclohexyl]pyrazolo[3,4-d]pyrimidin-3-yl]-2-methoxy-phenyl]-1-methyl-indole-2-carboxamide	noninhibitor
3-[4-[(5,7-dimethyl-1,3-benzoxazol-2-yl)amino]phenyl]isoxazolo[5,4-d]pyrimidin-4-amine	noninhibitor
~{N}-[4-(4-aminoisoxazolo[5,4-d]pyrimidin-3-yl)phenyl]benzamide	noninhibitor
3-(4-nitrophenyl)isothiazolo[5,4-d]pyrimidin-4-amine	noninhibitor
~{N}-[4-[4-amino-1-[4-(4-methylpiperazin-1-yl)cyclohexyl]pyrazolo[3,4-d]pyrimidin-3-yl]-2-methoxy-phenyl]benzamide	noninhibitor
4-(4-amino-6-methyl-thieno[2,3-d]pyrimidin-5-yl)-~{N}-(m-tolyl)benzamide	noninhibitor
~{N}-[4-(4-amino-6-methyl-thieno[2,3-d]pyrimidin-5-yl)phenyl]benzenesulfonamide	noninhibitor
~{N}-[4-[4-amino-1-[4-(4-methylpiperazin-1-yl)cyclohexyl]pyrazolo[3,4-d]pyrimidin-3-yl]-2-methoxy-phenyl]-2,2-dimethyl-3-phenyl-propanamide	noninhibitor
~{N}-[4-[4-amino-1-[4-(4-methylpiperazin-1-yl)cyclohexyl]pyrazolo[3,4-d]pyrimidin-3-yl]-2-methoxy-phenyl]-3-phenyl-propanamide	noninhibitor
3-[4-(benzylamino)-3-methoxy-phenyl]-1-[4-(4-methylpiperazin-1-yl)cyclohexyl]pyrazolo[3,4-d]pyrimidin-4-amine	noninhibitor
~{N}-[4-[4-amino-1-[4-(4-methylpiperazin-1-yl)cyclohexyl]pyrazolo[3,4-d]pyrimidin-3-yl]-2-methoxy-phenyl]benzenesulfonamide	noninhibitor
~{N}-[4-[4-amino-1-[4-(4-methylpiperazin-1-yl)cyclohexyl]pyrazolo[3,4-d]pyrimidin-3-yl]-2-methoxy-phenyl]benzamide	noninhibitor
[4-[4-amino-1-[4-(4-methylpiperazin-1-yl)cyclohexyl]pyrazolo[3,4-d]pyrimidin-3-yl]phenyl]-phenyl-methanone	noninhibitor
~{N}-[4-(4-amino-6-methyl-thieno[2,3-d]pyrimidin-5-yl)phenyl]-1~{H}-indole-2-carboxamide	noninhibitor
1-[2,6-dimethyl-4-(1-oxoisoindolin-4-yl)phenyl]-3-(m-tolyl)urea	noninhibitor
~{N}-[4-(1-oxoisoindolin-4-yl)phenyl]benzenesulfonamide	noninhibitor
2-methyl-~{N}-pyrimidin-5-yl-5-[[3-(trifluoromethyl)benzoyl]amino]benzamide	noninhibitor
2-methyl-~{N}-[2-(2-morpholinoethylamino)pyrimidin-5-yl]-5-[[3-(trifluoromethyl)benzoyl]amino]benzamide	noninhibitor
2-methyl-~{N}-pyrimidin-5-yl-5-[[3-(trifluoromethyl)benzoyl]amino]benzamide	noninhibitor
~{N}-(2,5-dimethylpyrazol-3-yl)-2-[2-methoxy-4-[(7-methoxy-4-quinolyl)oxy]phenyl]acetamide	noninhibitor
1-(1-phenylethyl)-3-[4-(2~{H}-pyrazolo[3,4-d]pyrimidin-4-yloxy)phenyl]urea	noninhibitor
2-chloro-~{N}-[7-[(3-chlorophenyl)methoxy]-2-oxo-chromen-4-yl]acetamide	noninhibitor
2-[[7-[(3-chlorophenyl)methoxy]-2-oxo-chromen-4-yl]amino]acetamide	noninhibitor
3-[7-[(3-chlorophenyl)methoxy]-2-oxo-chromen-4-yl]propanamide	noninhibitor
3-[7-[(3-chlorophenyl)methoxy]-2-oxo-chromen-4-yl]propanoic acid	noninhibitor
4-(2-bromoethyl)-7-[(3-chlorophenyl)methoxy]chromen-2-one	noninhibitor
7-[(3-chlorophenyl)methoxy]-4-(2-hydroxyethyl)chromen-2-one	noninhibitor
2-[7-[(3-chlorophenyl)methoxy]-2-oxo-chromen-4-yl]oxy-~{N},~{N}-dimethyl-acetamide	noninhibitor
2-[7-[(3-chlorophenyl)methoxy]-2-oxo-chromen-4-yl]oxyacetic acid	noninhibitor
4-acetonyloxy-7-[(3-chlorophenyl)methoxy]chromen-2-one	noninhibitor
ethyl ~{N}-[7-[(3-chlorophenyl)methoxy]-2-oxo-chromen-4-yl]carbamate	noninhibitor
~{N}-[7-[(3-chlorophenyl)methoxy]-2-oxo-chromen-4-yl]acetamide	noninhibitor
4-anilino-7-[(3-chlorophenyl)methoxy]chromen-2-one	noninhibitor
7-[(3-chlorophenyl)methoxy]-4-(isopropylamino)chromen-2-one	noninhibitor
7-[(3-chlorophenyl)methoxy]-4-(ethylamino)chromen-2-one	noninhibitor
7-[(3-chlorophenyl)methoxy]-4-(methylamino)chromen-2-one	noninhibitor
2-[7-[(3-chlorophenyl)methoxy]-2-oxo-chromen-4-yl]oxyacetonitrile	noninhibitor
7-[(3-chlorophenyl)methoxy]-4-isopropoxy-chromen-2-one	noninhibitor
7-[(3-bromophenyl)methoxy]-4-propoxy-chromen-2-one	noninhibitor
7-[(3-chlorophenyl)methoxy]-4-propoxy-chromen-2-one	noninhibitor
7-[(3-fluorophenyl)methoxy]-4-propoxy-chromen-2-one	noninhibitor
7-benzyloxy-4-propoxy-chromen-2-one	noninhibitor
7-[(3-bromophenyl)methoxy]-4-ethoxy-chromen-2-one	noninhibitor
7-[(3-chlorophenyl)methoxy]-4-ethoxy-chromen-2-one	noninhibitor
7-benzyloxy-4-methoxy-chromen-2-one	noninhibitor
7-[(3-chlorophenyl)methoxy]-4-[(dimethylamino)methyl]chromen-2-one	noninhibitor
4-(butylaminomethyl)-7-[(3-chlorophenyl)methoxy]chromen-2-one	noninhibitor
7-[(3-bromophenyl)methoxy]-4-(methylaminomethyl)chromen-2-one	noninhibitor
7-[(3-chlorophenyl)methoxy]-4-(methylaminomethyl)chromen-2-one	noninhibitor
4-(aminomethyl)-7-[(3-chlorophenyl)methoxy]chromen-2-one	noninhibitor
2-[7-[(3-chlorophenyl)methoxy]-2-oxo-chromen-4-yl]-~{N},~{N}-dimethyl-acetamide	noninhibitor
2-[7-[(3-chlorophenyl)methoxy]-2-oxo-chromen-4-yl]-~{N}-methyl-acetamide	noninhibitor
2-[7-[(3-chlorophenyl)methoxy]-2-oxo-chromen-4-yl]acetamide	noninhibitor
2-[7-[(3-chlorophenyl)methoxy]-2-oxo-chromen-4-yl]acetonitrile	noninhibitor
7-[(3-chlorophenyl)methoxy]-4-[~{rac}-(1~{S})-1-hydroxyethyl]chromen-2-one	noninhibitor
7-[(3-bromophenyl)methoxy]-4-(hydroxymethyl)chromen-2-one	noninhibitor
7-[(3-chlorophenyl)methoxy]-4-(hydroxymethyl)chromen-2-one	noninhibitor
(4~{E})-7-[(3-chlorophenyl)methoxy]-2-oxo-chromene-4-carbaldehyde oxime	noninhibitor
7-[(3-chlorophenyl)methoxy]-2-oxo-chromene-4-carbonitrile	noninhibitor
ethyl 7-[(3-chlorophenyl)methoxy]-2-oxo-chromene-4-carboxylate	noninhibitor
7-[(3-chlorophenyl)methoxy]-2-oxo-chromene-4-carboxylic acid	noninhibitor
4-amino-7-[(3-chlorophenyl)methoxy]chromen-2-one	noninhibitor
7-[(3-bromophenyl)methoxy]-4-hydroxy-chromen-2-one	noninhibitor
7-[(3-fluorophenyl)methoxy]-4-hydroxy-chromen-2-one	noninhibitor
7-[(3-bromophenyl)methoxy]-4-(chloromethyl)chromen-2-one	noninhibitor
4-(chloromethyl)-7-[(3-chlorophenyl)methoxy]chromen-2-one	noninhibitor
7-[(3-chlorophenyl)methoxy]-4-(trifluoromethyl)chromen-2-one	noninhibitor
7-[(3-chlorophenyl)methoxy]-4-ethyl-chromen-2-one	noninhibitor
7-[(3-chlorophenyl)methoxy]-4-methyl-chromen-2-one	noninhibitor
5-[[methyl(prop-2-ynyl)amino]methyl]quinolin-8-ol	noninhibitor
~{rac}-(2~{R})-2-[(1-benzyl-4-piperidyl)methyl]-5,6-dimethoxy-indan-1-one	noninhibitor
5-[[3-(1-benzyl-4-piperidyl)propyl-prop-2-ynyl-amino]methyl]quinolin-8-ol	noninhibitor
~{rac}-(2~{R})-4-(1-benzyl-4-piperidyl)-2-[(8-hydroxy-5-quinolyl)methyl-prop-2-ynyl-amino]butanenitrile	noninhibitor
5-[[2-(1-benzyl-4-piperidyl)ethyl-prop-2-ynyl-amino]methyl]quinolin-8-ol	noninhibitor
~{rac}-(2~{R})-3-(1-benzyl-4-piperidyl)-2-[(8-hydroxy-5-quinolyl)methyl-prop-2-ynyl-amino]propanenitrile	noninhibitor
5-[[(1-benzyl-4-piperidyl)methyl-prop-2-ynyl-amino]methyl]quinolin-8-ol	noninhibitor
~{rac}-(2~{R})-2-(1-benzyl-4-piperidyl)-2-[(8-hydroxy-5-quinolyl)methyl-prop-2-ynyl-amino]acetonitrile	noninhibitor
5-(2-hydroxyphenyl)-3-(4-hydroxyphenyl)-~{N}-(o-tolyl)-3,4-dihydropyrazole-2-carbothioamide	noninhibitor
5-(2,4-dihydroxyphenyl)-3-(4-hydroxyphenyl)-~{N}-(2-methoxyphenyl)-3,4-dihydropyrazole-2-carbothioamide	noninhibitor
5-(2-hydroxyphenyl)-3-(4-hydroxyphenyl)-~{N}-(2-methoxyphenyl)-3,4-dihydropyrazole-2-carbothioamide	noninhibitor
5-(2,4-dihydroxyphenyl)-3-(4-hydroxyphenyl)-~{N}-(4-methoxyphenyl)-3,4-dihydropyrazole-2-carbothioamide	noninhibitor
5-(2,4-dihydroxyphenyl)-3-(4-hydroxy-3-methoxy-phenyl)-~{N}-(4-methoxyphenyl)-3,4-dihydropyrazole-2-carbothioamide	noninhibitor
5-(2,4-dihydroxyphenyl)-3-(4-hydroxy-3-methoxy-phenyl)-~{N}-phenyl-3,4-dihydropyrazole-2-carbothioamide	noninhibitor
3-(4-hydroxy-3-methoxy-phenyl)-5-(2-hydroxyphenyl)-~{N}-(p-tolyl)-3,4-dihydropyrazole-2-carbothioamide	noninhibitor
3-(4-hydroxy-3-methoxy-phenyl)-5-(2-hydroxyphenyl)-~{N}-(4-methoxyphenyl)-3,4-dihydropyrazole-2-carbothioamide	noninhibitor
3-(4-hydroxy-3-methoxy-phenyl)-5-(2-hydroxyphenyl)-~{N}-phenyl-3,4-dihydropyrazole-2-carbothioamide	noninhibitor
5-(2-hydroxyphenyl)-3-(4-hydroxyphenyl)-~{N}-(p-tolyl)-3,4-dihydropyrazole-2-carbothioamide	noninhibitor
3,5-bis(2-hydroxyphenyl)-~{N}-(4-methoxyphenyl)-3,4-dihydropyrazole-2-carbothioamide	noninhibitor
3-(4-hydroxyphenyl)-~{N},5-diphenyl-3,4-dihydropyrazole-2-carbothioamide	noninhibitor
3-(2-hydroxyphenyl)-~{N},5-diphenyl-3,4-dihydropyrazole-2-carbothioamide	noninhibitor
~{rac}-(3~{R})-3-[2-(2-furyl)phenyl]-5-(2-hydroxyphenyl)-~{N}-phenyl-3,4-dihydropyrazole-2-carbothioamide	noninhibitor
5-(2-hydroxyphenyl)-3-(4-methoxyphenyl)-~{N}-phenyl-3,4-dihydropyrazole-2-carbothioamide	noninhibitor
5-(2-hydroxyphenyl)-3-(2-methoxyphenyl)-~{N}-phenyl-3,4-dihydropyrazole-2-carbothioamide	noninhibitor
3,5-bis(2-hydroxyphenyl)-~{N}-phenyl-3,4-dihydropyrazole-2-carbothioamide	noninhibitor
