# Supplementary material for: QSAR analysis of VEGFR-2 inhibitors based on machine learning, Topomer CoMFA and molecule docking
Source: BMC Chem. 2024 Mar 30;18(1):59. doi: 10.1186/s13065-024-01165-8 (PMC10981835; doi:10.1186/s13065-024-01165-8)
Supplement: Supplementary file 2 — Additional file 2. Test set for 2D-SAR. [file 13065_2024_1165_MOESM2_ESM.csv]

Test set for 2D-SAR
Compound	Class
6-[(4-fluoro-2-methyl-1~{H}-indol-5-yl)oxy]-5-[(~{E})-2-methoxyethoxyiminomethyl]pyrimidin-4-amine	inhibitor
5-amino-~{N}-(2,6-difluorophenyl)-3-(4-sulfamoylanilino)-1,2,4-triazole-1-carbothioamide	inhibitor
6-[(4-fluoro-2-methyl-1~{H}-indol-5-yl)oxy]-5-[(~{E})-propoxyiminomethyl]pyrimidin-4-amine	inhibitor
2-[(~{E})-[4-amino-6-[(4-fluoro-2-methyl-1~{H}-indol-5-yl)oxy]pyrimidin-5-yl]methyleneamino]oxyethanol	inhibitor
4-[[5-[6-(3-chloroanilino)pyrazin-2-yl]-3-pyridyl]amino]butan-1-ol	inhibitor
3-[[5-[6-(3-chloroanilino)pyrazin-2-yl]-3-pyridyl]amino]propan-1-ol	inhibitor
5-[(~{E})-3-(dimethylamino)propoxyiminomethyl]-6-[(4-fluoro-2-methyl-1~{H}-indol-5-yl)oxy]pyrimidin-4-amine	inhibitor
~{N}-[5-[6-(3-chloroanilino)pyrazin-2-yl]-3-pyridyl]-~{N}',~{N}'-dimethyl-ethane-1,2-diamine	inhibitor
5-[(~{E})-butoxyiminomethyl]-6-[(4-fluoro-2-methyl-1~{H}-indol-5-yl)oxy]pyrimidin-4-amine	inhibitor
6-[(6-fluoro-1~{H}-indol-5-yl)oxy]-5-[(~{E})-methoxyiminomethyl]pyrimidin-4-amine	inhibitor
4-[[5-amino-1-(2,6-difluorobenzoyl)-1,2,4-triazol-3-yl]amino]benzenesulfonamide	inhibitor
~{N}-[5-[6-(3-chloroanilino)pyrazin-2-yl]-3-pyridyl]-~{N}',~{N}'-dimethyl-propane-1,3-diamine	inhibitor
5-[(~{E})-2-(dimethylamino)ethoxyiminomethyl]-6-[(4-fluoro-2-methyl-1~{H}-indol-5-yl)oxy]pyrimidin-4-amine	inhibitor
6-[(4-fluoro-2-methyl-1~{H}-indol-5-yl)oxy]-5-[(~{E})-2-pyrrolidin-1-ylethoxyiminomethyl]pyrimidin-4-amine	inhibitor
~{N}-[5-[6-(3-chloroanilino)pyrazin-2-yl]-3-pyridyl]-2-methoxy-acetamide	inhibitor
3-[[6-[6-(3-chloroanilino)pyrazin-2-yl]pyrazin-2-yl]amino]propan-1-ol	inhibitor
3-[[4-[6-(3-chloroanilino)pyrazin-2-yl]-2-pyridyl]amino]propan-1-ol	inhibitor
4-[[5-amino-1-(2,6-difluoro-3-methyl-benzoyl)-1,2,4-triazol-3-yl]amino]benzenesulfonamide	inhibitor
4-[[5-[6-(3-chloroanilino)pyrazin-2-yl]-3-pyridyl]amino]butanoic acid	inhibitor
~{N}-[5-[6-(3-chloroanilino)pyrazin-2-yl]-3-pyridyl]-3-methoxy-propanamide	inhibitor
5-[(~{E})-methoxyiminomethyl]-6-(6-quinolyloxy)pyrimidin-4-amine	inhibitor
3-[[5-[6-(3-chloroanilino)pyrazin-2-yl]thiazol-2-yl]amino]propan-1-ol	inhibitor
~{N}-(4-chlorophenyl)-6-[5-[3-(4-pyridyl)propylamino]-3-pyridyl]pyrazin-2-amine	inhibitor
3-[[5-[6-(2-chloroanilino)pyrazin-2-yl]-3-pyridyl]amino]propan-1-ol	inhibitor
5-[(~{E})-methoxyiminomethyl]-6-(1-methylindol-5-yl)oxy-pyrimidin-4-amine	inhibitor
3-[[6-amino-5-[6-(3-chloroanilino)pyrazin-2-yl]-3-pyridyl]amino]propan-1-ol	inhibitor
3-[[5-[6-(3-chloroanilino)pyrazin-2-yl]oxazol-2-yl]amino]propan-1-ol	inhibitor
~{N}-(3-chlorophenyl)-6-[5-(3-phenylpropylamino)-3-pyridyl]pyrazin-2-amine	inhibitor
5-[6-(3-chloroanilino)pyrazin-2-yl]-~{N}-(3-hydroxypropyl)pyridine-3-carboxamide	inhibitor
5-[6-(3-chloroanilino)pyrazin-2-yl]-~{N}-[2-(dimethylamino)ethyl]pyridine-3-carboxamide	inhibitor
~{N}-[5-[6-(3-chloroanilino)pyrazin-2-yl]-3-pyridyl]-4-(dimethylamino)benzamide	inhibitor
2-benzyloxy-~{N}-[5-[6-(3-chloroanilino)pyrazin-2-yl]-3-pyridyl]acetamide	inhibitor
~{N}-(3-chlorophenyl)-6-[5-(2-phenoxyethylamino)-3-pyridyl]pyrazin-2-amine	inhibitor
3-[[6-[6-(3-chloroanilino)pyrazin-2-yl]-2-pyridyl]amino]propan-1-ol	inhibitor
3-[[5-[5-(3-chloroanilino)pyrimidin-2-yl]-3-pyridyl]amino]propan-1-ol	inhibitor
2-hydroxy-4-methyl-~{N}-(8-quinolyl)benzamide	inhibitor
1-[4-(4-aminothieno[3,2-c]pyridin-3-yl)phenyl]-3-(m-tolyl)urea	inhibitor
~{N}-(4-isopropylphenyl)-2-methyl-4-(4-pyridylmethylamino)pyrazole-3-carboxamide	inhibitor
6-(3-amino-1~{H}-indazol-4-yl)-~{N}-(o-tolyl)naphthalene-1-carboxamide	inhibitor
~{N}-(3,4-dichlorophenyl)-2-methyl-4-(4-pyridylmethylamino)pyrazole-3-carboxamide	inhibitor
1-[4-(3-amino-1~{H}-pyrazolo[3,4-b]pyridin-4-yl)phenyl]-3-(3,5-difluorophenyl)urea	inhibitor
~{N}-[4-[chloro(difluoro)methoxy]phenyl]-4-(5-isoquinolyl)phthalazin-1-amine	inhibitor
~{N}-(4-chlorophenyl)-2-[2-(4-pyridyl)ethyl]pyrazole-3-carboxamide	inhibitor
~{N}-[3,5-bis(trifluoromethyl)phenyl]-4-(2-phenylimidazol-1-yl)pyrimidin-2-amine	inhibitor
1-[4-(4-aminothieno[3,2-c]pyridin-3-yl)phenyl]-3-(1-naphthyl)urea	inhibitor
7-acetyl-3-isopropyl-19-methyl-3,13,19,20-tetrazahexacyclo[14.7.0.0^{2,10}.0^{4,9}.0^{11,15}.0^{17,21}]tricosa-1(16),2(10),4,6,8,11(15),17,20-octaen-14-one	inhibitor
6-[(4-methylpiperazin-1-yl)methyl]-3-(5-pent-1-ynyl-3-thienyl)-2,4-dihydroindeno[1,2-c]pyrazole	inhibitor
1-[4-(4-aminothieno[3,2-c]pyridin-3-yl)phenyl]-3-phenyl-urea	inhibitor
1-[4-(3-amino-7-methyl-1,2-benzoxazol-4-yl)phenyl]-3-(2-fluoro-5-methyl-phenyl)urea	inhibitor
~{N}-[3-fluoro-4-[[6-methoxy-7-(3-pyrrolidin-1-ylpropoxy)-4-quinolyl]oxy]phenyl]-3-(4-fluorophenyl)-4-oxo-phthalazine-1-carboxamide	inhibitor
(3~{Z})-3-[(5-bromo-4,5,6,7-tetrahydro-1~{H}-indol-2-yl)methylene]indolin-2-one	inhibitor
1-[4-(4-aminofuro[2,3-d]pyrimidin-5-yl)phenyl]-3-[2-fluoro-5-(trifluoromethyl)phenyl]urea	inhibitor
1-[4-(3-amino-1~{H}-indazol-4-yl)phenyl]-3-(3,4-dichlorophenyl)thiourea	inhibitor
4-methyl-5-[2-(4-morpholinoanilino)pyrimidin-4-yl]thiazol-2-amine	inhibitor
5-[2-[2-(4-pyridyl)ethyl]-3-pyridyl]-~{N}-[3-(trifluoromethoxy)phenyl]-1,3,4-oxadiazol-2-amine	inhibitor
~{N}-[3-[4-[(4-fluoro-2-methyl-1~{H}-indol-5-yl)oxy]-5-methyl-pyrrolo[2,1-f][1,2,4]triazin-6-yl]oxypropyl]methanesulfonamide	inhibitor
~{N}-(3,4-dichlorophenyl)-2-(pyrrolo[3,2-c]pyridin-1-ylmethyl)benzamide	inhibitor
1-[4-(3-amino-2~{H}-pyrazolo[4,3-c]pyridin-4-yl)phenyl]-3-(3,5-dimethylphenyl)urea	inhibitor
3-methyl-~{N}-[3-methyl-4-(trifluoromethyl)phenyl]-5-(4-pyridylmethylamino)imidazole-4-carboxamide	inhibitor
2-methyl-4-(4-pyridylmethylamino)-~{N}-[4-(trifluoromethoxy)phenyl]pyrazole-3-carboxamide	inhibitor
methyl ~{rac}-(3~{S})-2-oxo-3-[~{rac}-(~{Z})-~{N}-[4-[(dimethylamino)methyl]phenyl]-~{C}-phenyl-carbonimidoyl]indoline-6-carboxylate	inhibitor
~{N},~{N}-dimethyl-3-[3-[5-(3-thienyl)-3-pyridyl]indol-1-yl]propan-1-amine	inhibitor
1-[4-[4-amino-6-(4-methoxyphenyl)furo[2,3-d]pyrimidin-5-yl]phenyl]-3-phenyl-urea	inhibitor
7-[[2-(methylcarbamoyl)-4-pyridyl]oxy]-~{N}-(p-tolyl)-2,3-dihydro-1,4-benzoxazine-4-carboxamide	inhibitor
1-[4-(4-aminothieno[3,2-c]pyridin-3-yl)phenyl]-3-(3-thienyl)urea	inhibitor
4-phenyl-2-[4-(pyrrolidin-1-ylmethyl)anilino]pyrimidine-5-carbonitrile	inhibitor
5-methyl-~{N}-[3-(3-thienyl)-2,4-dihydroindeno[1,2-c]pyrazol-5-yl]isoxazole-3-carboxamide	inhibitor
5-[[6,7-bis(2-methoxyethoxy)quinazolin-4-yl]amino]-2-chloro-4-fluoro-phenol	inhibitor
(5~{Z})-2-[2-fluoro-1-(fluoromethyl)ethoxy]-5-[6-methoxy-7-[(1-methyl-4-piperidyl)methoxy]quinazolin-4-yl]imino-cyclohex-2-ene-1,4-dione	inhibitor
4-methyl-3-[(3-pyrimidin-4-yl-2-pyridyl)oxy]-~{N}-[3-(trifluoromethyl)phenyl]benzamide	inhibitor
(4~{Z})-4-[(5-chloro-1-methyl-indol-3-yl)methylene]-3-thiazol-2-yl-1~{H}-pyrazol-5-one	inhibitor
5-[4-(4-bromoanilino)-7-methoxy-quinazolin-6-yl]oxypentanehydroxamic acid	inhibitor
2-[[6-(4-amino-1-piperidyl)pyrimidin-4-yl]amino]thiazole-5-carbonitrile	inhibitor
1-[4-(3-amino-1,2-benzoxazol-4-yl)phenyl]-3-(3-chloro-4-fluoro-phenyl)urea	inhibitor
5-[2-[2-(4-pyridyl)ethyl]-3-pyridyl]-~{N}-[4-(trifluoromethyl)phenyl]-1,3,4-oxadiazol-2-amine	inhibitor
3-(3-hydroxypropyl)-7-(isopropylsulfanylmethyl)-3,13-diazahexacyclo[14.7.0.0^{2,10}.0^{4,9}.0^{11,15}.0^{17,22}]tricosa-1,4(9),5,7,10,15,17(22),18,20-nonaen-14-one	inhibitor
2-[4-(2-morpholinoethoxy)phenyl]-3-phenyl-~{N}-(2-piperazin-1-ylethyl)furo[2,3-b]pyridin-4-amine	inhibitor
~{N}-cyclopropyl-2,4-difluoro-5-[[5-isopropyl-6-(5-methyl-1,3,4-oxadiazol-2-yl)pyrrolo[2,1-f][1,2,4]triazin-4-yl]amino]benzamide	inhibitor
~{N}-(3,4-dichlorophenyl)-2-(imidazo[4,5-c]pyridin-5-ylmethyl)benzamide	inhibitor
3-[4-amino-3-[4-(m-tolylcarbamoylamino)phenyl]thieno[3,2-c]pyridin-7-yl]-~{N}-methyl-benzamide	inhibitor
methyl 4-(4-ethyl-3-hydroxy-anilino)-5-methyl-pyrrolo[2,1-f][1,2,4]triazine-6-carboxylate	inhibitor
~{N}1'-[4-[2-[3-(methylsulfonylmethyl)anilino]pyrimidin-4-yl]oxyphenyl]-~{N}1-(p-tolyl)cyclopropane-1,1-dicarboxamide	inhibitor
1-[3-fluoro-4-(1-oxoisoindolin-4-yl)phenyl]-3-(m-tolyl)urea	inhibitor
4-[4-(1-amino-1-methyl-ethyl)phenyl]-2-[4-(2-hydroxyethyl)anilino]pyrimidine-5-carbonitrile	inhibitor
~{N}-(4-~{tert}-butylphenyl)-2-(pyrrolo[3,2-c]pyridin-1-ylmethyl)benzamide	inhibitor
7-[(~{E})-~{N}-isobutoxy-~{C}-methyl-carbonimidoyl]-3-isopropyl-19-methyl-3,13,19,20-tetrazahexacyclo[14.7.0.0^{2,10}.0^{4,9}.0^{11,15}.0^{17,21}]tricosa-1(16),2(10),4,6,8,11(15),17,20-octaen-14-one	inhibitor
3-[2-[(~{Z})-(2-oxo-6-phenyl-indolin-3-ylidene)methyl]-4,5,6,7-tetrahydro-1~{H}-indol-3-yl]propanoic acid	inhibitor
1-(3,4-dimethylphenyl)-3-[4-(1-oxoisoindolin-4-yl)phenyl]urea	inhibitor
1-[4-(4-amino-8,9-dihydro-7~{H}-pyrimido[4,5-b][1,4]diazepin-6-yl)phenyl]-3-[2-fluoro-3-(trifluoromethyl)phenyl]urea	inhibitor
1-[4-(4-aminothieno[3,2-c]pyridin-3-yl)phenyl]-3-(3,5-dimethylphenyl)urea	inhibitor
~{N}-(4-chlorophenyl)-2-(4-pyridylmethylsulfanyl)benzamide	inhibitor
~{N}-[2-[3-(dimethylamino)propyl-methyl-amino]-5-(trifluoromethyl)phenyl]-2-fluoro-5-[[3-[2-(methylamino)pyrimidin-4-yl]-2-pyridyl]oxy]benzamide	inhibitor
~{N},~{N},2-trimethyl-3-[3-[5-(3-thienyl)-3-pyridyl]indol-1-yl]propan-1-amine	inhibitor
1-[4-(4-aminothieno[3,2-c]pyridin-3-yl)phenyl]-3-(3-cyanophenyl)urea	inhibitor
~{N}-(3,5-dimethylphenyl)-4-[2-(3-fluorophenyl)imidazol-1-yl]pyrimidin-2-amine	inhibitor
1-[4-[3-amino-7-(2-morpholinoethoxy)-1,2-benzoxazol-4-yl]phenyl]-3-(2-fluoro-5-methyl-phenyl)urea	inhibitor
(4~{Z})-4-[(4-bromo-1-methyl-indol-3-yl)methylene]-3-thiazol-2-yl-1~{H}-pyrazol-5-one	inhibitor
~{N}1-[4-cyano-3-(trifluoromethyl)phenyl]-~{N}1'-[3-fluoro-4-[2-[3-(methylsulfonylmethyl)anilino]pyrimidin-4-yl]oxy-phenyl]cyclopropane-1,1-dicarboxamide	inhibitor
1-[2-fluoro-4-(1-oxoisoindolin-4-yl)phenyl]-3-(m-tolyl)urea	inhibitor
~{N}-(4-~{tert}-butylphenyl)-5-[2-[2-(4-pyridyl)ethyl]-3-pyridyl]-1,3,4-oxadiazol-2-amine	inhibitor
(5~{Z})-5-[6-methoxy-7-(2-methoxyethoxy)quinazolin-4-yl]imino-2-methylsulfanyl-cyclohex-2-ene-1,4-dione	inhibitor
~{N}-[4-chloro-3-(trifluoromethyl)phenyl]-5-[3-methyl-5-(4-pyridylmethylamino)imidazol-4-yl]-1,3,4-oxadiazol-2-amine	inhibitor
1-[4-(3-amino-1,2-benzoxazol-4-yl)phenyl]-3-[4-(trifluoromethoxy)phenyl]urea	inhibitor
(5~{Z})-2-[(3-fluorophenyl)methoxy]-5-[6-methoxy-7-(2-methoxyethoxy)quinazolin-4-yl]imino-cyclohex-2-ene-1,4-dione	inhibitor
7-[(4-methylpiperazin-1-yl)methyl]-3-[5-(3-phenoxyprop-1-ynyl)-3-thienyl]-2,4-dihydroindeno[1,2-c]pyrazole	inhibitor
2-(7-phenylimidazo[1,2-a]pyridin-3-yl)thiazole	inhibitor
6-(4-methoxyphenyl)-3-(3-pyridyl)pyrazolo[1,5-a]pyrimidine	inhibitor
4-(3-hydroxy-4-methyl-anilino)-5-methyl-~{N}-(3-pyrrolidin-1-ylpropyl)pyrrolo[2,1-f][1,2,4]triazine-6-carboxamide	inhibitor
5-[(~{Z})-[4-(4-chloro-2-fluoro-anilino)-6-oxo-7~{H}-pyrrolo[2,3-d]pyrimidin-5-ylidene]methyl]-~{N}-[2-(diethylamino)ethyl]-4-methyl-1~{H}-pyrrole-2-carboxamide	inhibitor
~{N}-[4-(1,3-benzothiazol-6-ylamino)-6-[(1-methyl-1-phenyl-ethyl)amino]-1,3,5-triazin-2-yl]hydroxylamine	inhibitor
1-[4-(3-amino-1-methyl-pyrazolo[3,4-c]pyridin-4-yl)phenyl]-3-(m-tolyl)urea	inhibitor
~{N}-[4-(5,6,7,8-tetrahydrobenzothiopheno[2,3-d]pyrimidin-4-yloxy)phenyl]benzamide	inhibitor
5-[3-(2-chlorophenyl)phenyl]-~{N}-(5-ethylsulfonyl-2-methoxy-phenyl)oxazol-2-amine	inhibitor
1-indan-5-yl-3-[4-(1-oxoisoindolin-4-yl)phenyl]urea	inhibitor
7-acetyl-19-methyl-3,13,19,20-tetrazahexacyclo[14.7.0.0^{2,10}.0^{4,9}.0^{11,15}.0^{17,21}]tricosa-1(16),2(10),4,6,8,11(15),17,20-octaen-14-one	inhibitor
1-cyclopentyl-3-[4-[methyl-[2-[3-(methylsulfonylmethyl)anilino]pyrimidin-4-yl]amino]phenyl]urea	inhibitor
6-(3-amino-1~{H}-indazol-4-yl)-~{N}-(3-bromophenyl)naphthalene-1-carboxamide	inhibitor
1-[4-(3-amino-1~{H}-pyrazolo[3,4-b]pyridin-4-yl)phenyl]-3-[4-fluoro-3-(trifluoromethyl)phenyl]urea	inhibitor
1-[4-(3-amino-1-methyl-pyrazolo[3,4-c]pyridin-4-yl)phenyl]-3-[4-fluoro-3-(trifluoromethyl)phenyl]urea	inhibitor
3-chloro-~{N}-[4-[(2~{R})-2-methyl-3-oxo-4~{H}-1,4-benzoxazin-6-yl]thiazol-2-yl]benzamide	inhibitor
methyl ~{N}-[6-[4-[[2-chloro-5-(trifluoromethyl)phenyl]carbamoylamino]phenoxy]-1~{H}-benzimidazol-2-yl]carbamate	inhibitor
1-[4-[4-[5-amino-6-(benzotriazol-1-yl)pyrazin-2-yl]pyrazol-1-yl]-1-piperidyl]-2-(dimethylamino)ethanone	inhibitor
6-(4-pyridyl)-3-(3-thienyl)pyrazolo[1,5-a]pyrimidine	inhibitor
1-[4-(4-aminofuro[2,3-d]pyrimidin-5-yl)phenyl]-3-(2-naphthyl)urea	inhibitor
2-chloro-~{N}-(8-quinolyl)benzamide	inhibitor
1-[4-(3-amino-1,2-benzoxazol-4-yl)phenyl]-3-phenyl-urea	inhibitor
6-[(4-methylpiperazin-1-yl)methyl]-3-[5-(3-phenoxyprop-1-ynyl)-2-thienyl]-2,4-dihydroindeno[1,2-c]pyrazole	inhibitor
~{N}-[3-[chloro(difluoro)methoxy]phenyl]-2-[2-(4-pyridyl)ethyl]pyrazole-3-carboxamide	inhibitor
1-[4-(7-methoxy-1-oxo-isoindolin-4-yl)phenyl]-3-(m-tolyl)urea	inhibitor
methyl ~{N}-[6-[4-[(3-ethylphenyl)carbamoylamino]phenoxy]-1~{H}-benzimidazol-2-yl]carbamate	inhibitor
6-(3-amino-1~{H}-indazol-4-yl)-~{N}-cyclopropyl-naphthalene-1-carboxamide	inhibitor
1-[2-chloro-4-[(6,7-dimethoxy-4-quinolyl)oxy]phenyl]-3-(5-methylisoxazol-3-yl)urea	inhibitor
1-[4-[(6,7-dimethoxy-4-quinolyl)oxy]phenyl]-3-(o-tolyl)urea	inhibitor
methyl ~{N}-[5-[4-[[2-fluoro-5-(trifluoromethyl)phenyl]carbamoylamino]phenoxy]-1~{H}-imidazo[4,5-b]pyridin-2-yl]carbamate	inhibitor
1-[4-(6,7-dimethoxyquinazolin-4-yl)oxyphenyl]-3-(4-methoxyphenyl)urea	inhibitor
methyl ~{N}-[6-[4-[[2-fluoro-5-(trifluoromethyl)phenyl]carbamoylamino]phenoxy]-1,3-benzothiazol-2-yl]carbamate	inhibitor
1-[2-methyl-4-(1-oxoisoindolin-4-yl)phenyl]-3-(m-tolyl)urea	inhibitor
6-(3-amino-1~{H}-indazol-4-yl)-~{N}-(2-fluorophenyl)naphthalene-1-carboxamide	inhibitor
7-(butoxymethyl)-3-(3-hydroxypropyl)-3,13-diazahexacyclo[14.7.0.0^{2,10}.0^{4,9}.0^{11,15}.0^{17,22}]tricosa-1,4(9),5,7,10,15,17(22),18,20-nonaen-14-one	inhibitor
3-[2-(4-amino-1-ethyl-pyrazolo[3,4-d]pyrimidin-3-yl)ethynyl]-4-methyl-~{N}-[4-[(4-methylpiperazin-1-yl)methyl]-3-(trifluoromethyl)phenyl]benzamide	inhibitor
~{N}-[[4-[2-(1-ethylimidazol-4-yl)thieno[3,2-b]pyridin-7-yl]oxy-3-fluoro-phenyl]carbamothioyl]-2-phenyl-acetamide	inhibitor
1-[4-(3-amino-7-methoxy-1,2-benzoxazol-4-yl)phenyl]-3-[3-(trifluoromethyl)phenyl]urea	inhibitor
~{N}-(4-chloro-2-fluoro-phenyl)-6-methoxy-7-(2-methoxyethoxy)cinnolin-4-amine	inhibitor
~{N}-(2-bromophenyl)-2-[4-(2-methylbenzimidazol-1-yl)-1-piperidyl]acetamide	inhibitor
(5~{Z})-2-chloro-3-isopropoxy-5-[6-methoxy-7-(2-methoxyethoxy)quinazolin-4-yl]imino-cyclohex-2-ene-1,4-dione	inhibitor
1-(3-chlorophenyl)-3-[4-[(6,7-dimethoxy-4-quinolyl)oxy]phenyl]urea	inhibitor
6-[(6,7-dimethoxy-4-quinolyl)oxy]-~{N}-ethyl-naphthalene-1-carboxamide	inhibitor
1-[4-[(6,7-dimethoxy-4-quinolyl)oxy]phenyl]-3-(3-fluorophenyl)urea	inhibitor
1-[4-(3-amino-1~{H}-pyrazolo[3,4-b]pyridin-4-yl)phenyl]-3-(3,5-dimethylphenyl)urea	inhibitor
1-[4-[(6,7-dimethoxy-4-quinolyl)oxy]phenyl]-3-(p-tolyl)urea	inhibitor
1-[2-chloro-4-[(6,7-dimethoxy-4-quinolyl)oxy]phenyl]-3-(2,4-difluorophenyl)urea	inhibitor
(2~{S})-2-amino-6-[(~{E})-[(3~{S})-5-bromo-2-oxo-indolin-3-yl]methyleneamino]hexanoic acid	noninhibitor
2-amino-5-[(~{E})-(2-oxoindolin-3-yl)methyleneamino]pentanoic acid	noninhibitor
methyl ~{rac}-(3~{S})-2-oxo-3-[~{rac}-(~{Z})-~{N}-[4-[[2-(dimethylamino)acetyl]amino]cyclohexyl]-~{C}-phenyl-carbonimidoyl]indoline-6-carboxylate	noninhibitor
~{N}-(1~{H}-indazol-6-yl)-2-[2-(4-pyridyl)ethyl]pyrazole-3-carboxamide	noninhibitor
~{N}-(4-chlorophenyl)-2-[2-(2-pyridyl)ethyl]pyrazole-3-carboxamide	noninhibitor
~{N}-(4-chlorophenyl)-2-[2-(1~{H}-imidazol-5-yl)ethyl]pyrazole-3-carboxamide	noninhibitor
~{N}-(4-~{tert}-butylphenyl)-1-[2-(4-pyridyl)ethyl]tetrazole-5-carboxamide	noninhibitor
4,5-dimethyl-2-[2-(4-pyridyl)ethyl]-~{N}-[4-(trifluoromethoxy)phenyl]pyrazole-3-carboxamide	noninhibitor
2-[2-(1,2-benzoxazol-3-yl)ethyl]-~{N}-(4-chlorophenyl)pyrazole-3-carboxamide	noninhibitor
1-[2-(4-pyridyl)ethyl]-~{N}-[4-(trifluoromethoxy)phenyl]indole-2-carboxamide	noninhibitor
~{N}-(4-chlorophenyl)-2-[2-(3-pyridyl)ethyl]pyrazole-3-carboxamide	noninhibitor
4,5-dimethyl-2-[2-(4-pyridyl)ethyl]-~{N}-[4-(trifluoromethoxy)phenyl]pyrazole-3-carboxamide	noninhibitor
~{N}-[3-chloro-4-(trifluoromethyl)phenyl]-1-[2-(4-pyridyl)ethyl]tetrazole-5-carboxamide	noninhibitor
~{N}-(4-benzyloxyphenyl)-2-[2-(4-pyridyl)ethyl]pyrazole-3-carboxamide	noninhibitor
~{N}-(4-chlorophenyl)-2-(2-isoxazol-4-ylethyl)pyrazole-3-carboxamide	noninhibitor
~{N}-(4-chlorophenyl)-2-[2-(2-pyridyl)ethyl]pyrazole-3-carboxamide	noninhibitor
3-methyl-5-(3-pyridylmethylamino)-~{N}-[3-(trifluoromethyl)phenyl]imidazole-4-carboxamide	noninhibitor
3-methyl-~{N}-(4-phenylphenyl)-5-(4-pyridylmethylamino)isoxazole-4-carboxamide	noninhibitor
~{N}-(4-benzylphenyl)-2-methyl-4-(4-pyridylmethylamino)pyrazole-3-carboxamide	noninhibitor
3-methyl-~{N}-(4-phenylphenyl)-5-(4-pyridylmethylamino)imidazole-4-carboxamide	noninhibitor
3-methyl-5-(4-pyridylmethylamino)-~{N}-[3-(trifluoromethoxy)phenyl]isoxazole-4-carboxamide	noninhibitor
~{N}-(4-chlorophenyl)-2-methyl-4-(4-pyridylmethylamino)pyrazole-3-carboxamide	noninhibitor
~{N}-(4-benzylphenyl)-3-methyl-5-(4-pyridylmethylamino)isoxazole-4-carboxamide	noninhibitor
~{N}-(1~{H}-indazol-6-yl)-3-methyl-5-(4-pyridylmethylamino)imidazole-4-carboxamide	noninhibitor
2-methyl-4-(3-pyridylmethylamino)-~{N}-[4-(trifluoromethyl)phenyl]pyrazole-3-carboxamide	noninhibitor
~{N}-(4-benzylphenyl)-3-methyl-5-(4-pyridylmethylamino)imidazole-4-carboxamide	noninhibitor
3-methyl-5-(3-pyridylmethylamino)-~{N}-[4-(trifluoromethyl)phenyl]imidazole-4-carboxamide	noninhibitor
~{N}-(3-chlorophenyl)-3-methyl-5-(4-pyridylmethylamino)imidazole-4-carboxamide	noninhibitor
~{N}-(1~{H}-indazol-5-yl)-3-methyl-5-(4-pyridylmethylamino)imidazole-4-carboxamide	noninhibitor
~{N}-(3,4-dimethoxyphenyl)-3-methyl-5-(4-pyridylmethylamino)isoxazole-4-carboxamide	noninhibitor
3-methyl-~{N}-(4-phenoxyphenyl)-5-(4-pyridylmethylamino)imidazole-4-carboxamide	noninhibitor
5-[2-(1,3-benzodioxol-5-yl)ethylamino]-3-methyl-~{N}-[4-(trifluoromethyl)phenyl]imidazole-4-carboxamide	noninhibitor
2-methyl-~{N}-(4-phenylphenyl)-4-(4-pyridylmethylamino)pyrazole-3-carboxamide	noninhibitor
3-methyl-5-(4-pyridylmethylamino)-~{N}-[3-(trifluoromethoxy)phenyl]isoxazole-4-carboxamide	noninhibitor
3-methyl-~{N}-(4-phenylphenyl)-5-(4-pyridylmethylamino)isoxazole-4-carboxamide	noninhibitor
~{N}-[3,4-bis(trifluoromethyl)phenyl]-3-methyl-5-(4-pyridylmethylamino)isoxazole-4-carboxamide	noninhibitor
3-methyl-~{N}-(4-phenylphenyl)-5-(4-pyridylmethylamino)imidazole-4-carboxamide	noninhibitor
~{N}-(1~{H}-indazol-6-yl)-3-methyl-5-(4-pyridylmethylamino)imidazole-4-carboxamide	noninhibitor
5-[2-(1,3-benzodioxol-5-yl)ethylamino]-3-methyl-~{N}-[3-(trifluoromethyl)phenyl]imidazole-4-carboxamide	noninhibitor
~{N}-(3-chlorophenyl)-3-methyl-5-(4-pyridylmethylamino)isoxazole-4-carboxamide	noninhibitor
(2~{R})-2-[[4-(3-chloro-2-fluoro-anilino)-7-methoxy-quinazolin-6-yl]methyl-methyl-amino]-3-(dimethylamino)propanamide	noninhibitor
(2~{R})-1-[[4-(3-chloro-4-fluoro-anilino)-7-methoxy-quinazolin-6-yl]methyl]pyrrolidine-2-carboxamide	noninhibitor
~{N}-(3-bromophenyl)-8,9-dimethoxy-5,6-dihydropyrimido[4,5-b][1,4]benzoxazepin-4-amine	noninhibitor
~{N}-(3-bromophenyl)-8,9-dimethoxy-2-methyl-5,6-dihydropyrimido[4,5-b][1,4]benzoxazepin-4-amine	noninhibitor
~{N}-(3-chloro-2-fluoro-phenyl)-8,9-dimethoxy-5,6-dihydropyrimido[4,5-b][1,4]benzoxazepin-4-amine	noninhibitor
4-(3-chlorophenyl)sulfanyl-8,9-dimethoxy-5,6-dihydropyrimido[4,5-b][1,4]benzoxazepine	noninhibitor
4-[4-(benzothiophen-4-yloxy)-3-chloro-anilino]-~{N}-(2-hydroxyethyl)-8,9-dihydro-7~{H}-pyrimido[4,5-b]azepine-6-carboxamide	noninhibitor
~{N}4-(3-chlorophenyl)-~{N}6-(2,3,4,5-tetrahydro-1,6-benzodioxocin-8-ylmethyl)quinazoline-4,6-diamine	noninhibitor
~{N}6-(1,3-benzodioxol-5-ylmethyl)-~{N}4-(3-chlorophenyl)quinazoline-4,6-diamine	noninhibitor
1-[5-[7-(3-morpholinopropoxy)quinazolin-4-yl]sulfanyl-1,3,4-thiadiazol-2-yl]-3-(p-tolyl)urea	noninhibitor
2-[4-(6,7-dimethoxyquinazolin-4-yl)oxy-2-methoxy-phenyl]-~{N}-(1,3-dimethylpyrazol-4-yl)acetamide	noninhibitor
~{N}-[2-[4-[3-chloro-4-(3-chlorophenoxy)anilino]pyrrolo[3,2-d]pyrimidin-5-yl]ethyl]-2-methyl-2-methylsulfonyl-propanamide	noninhibitor
1-(2-imidazo[1,2-b]pyridazin-6-yloxyphenyl)-3-phenyl-urea	noninhibitor
4-(3-bromophenyl)sulfanyl-8,9-dimethoxy-5,6-dihydropyrimido[4,5-b][1,4]benzoxazepine	noninhibitor
~{N}-(4-fluorophenyl)-8,9-dimethoxy-5,6-dihydropyrimido[4,5-b][1,4]benzoxazepin-4-amine	noninhibitor
5-[3-methyl-5-(4-pyridylmethylamino)imidazol-4-yl]-~{N}-(4-phenoxyphenyl)-1,3,4-oxadiazol-2-amine	noninhibitor
~{N}-(4-benzylphenyl)-5-[3-methyl-5-(4-pyridylmethylamino)imidazol-4-yl]-1,3,4-oxadiazol-2-amine	noninhibitor
~{N}-(2-methoxyphenyl)-5-[3-methyl-5-(4-pyridylmethylamino)imidazol-4-yl]-1,3,4-oxadiazol-2-amine	noninhibitor
~{N}-(4-chlorophenyl)-5-[3-methyl-5-(3-pyridylmethylamino)imidazol-4-yl]-1,3,4-oxadiazol-2-amine	noninhibitor
~{N}-(4-chlorophenyl)-5-[3-methyl-5-(3-pyridylmethylamino)imidazol-4-yl]-1,3,4-oxadiazol-2-amine	noninhibitor
~{N}-(4-chlorophenyl)-5-[5-(1~{H}-indazol-5-ylmethylamino)-3-methyl-imidazol-4-yl]-1,3,4-oxadiazol-2-amine	noninhibitor
~{N}-(4-chlorophenyl)-5-[3-methyl-5-(2-pyridylmethylamino)imidazol-4-yl]-1,3,4-oxadiazol-2-amine	noninhibitor
1-[[4-(3-chloro-2-fluoro-anilino)-7-methoxy-quinazolin-6-yl]methyl]azetidine-3-carboxamide	noninhibitor
(2~{R})-2-[[4-(3-chloro-2-fluoro-anilino)-7-methoxy-quinazolin-6-yl]methyl-methyl-amino]propanamide	noninhibitor
4-[[4-(3-chloro-2-fluoro-anilino)-7-methoxy-quinazolin-6-yl]methyl-methyl-amino]-1-methyl-piperidine-4-carboxamide	noninhibitor
(2~{R})-1-[[4-(3-chloro-2-fluoro-anilino)-7-methoxy-quinazolin-6-yl]methyl]pyrrolidine-2-carboxamide	noninhibitor
(2~{R})-1-[[4-(3-chloro-2-fluoro-anilino)-7-methoxy-quinazolin-6-yl]methyl]-~{N}-methyl-pyrrolidine-2-carboxamide	noninhibitor
3-[[4-(3-chloro-2-fluoro-anilino)-7-methoxy-quinazolin-6-yl]methyl-methyl-amino]-1-isopropyl-azetidine-3-carboxamide	noninhibitor
(2~{R})-1-[[4-(3-chloro-4-fluoro-anilino)-7-methoxy-quinazolin-6-yl]methyl]pyrrolidine-2-carboxamide	noninhibitor
(2~{R})-2-[[4-(3-chloro-2-fluoro-anilino)-7-methoxy-quinazolin-6-yl]methyl-methyl-amino]-3-hydroxy-propanamide	noninhibitor
2-[[4-(3-chloro-2-fluoro-anilino)-7-methoxy-quinazolin-6-yl]methyl-methyl-amino]-4-methoxy-butanamide	noninhibitor
(2~{R},4~{R})-1-[[4-(3-chloro-2-fluoro-anilino)-7-methoxy-quinazolin-6-yl]methyl]-4-methoxy-pyrrolidine-2-carboxamide	noninhibitor
(2~{R})-1-[[4-(3-chloro-2-fluoro-anilino)-7-methoxy-quinazolin-6-yl]methyl]-~{N},~{N}-dimethyl-pyrrolidine-2-carboxamide	noninhibitor
2-[[4-(3-chloro-2-fluoro-anilino)-7-methoxy-quinazolin-6-yl]methyl-methyl-amino]propanamide	noninhibitor
[[1-[5-[4-[3-chloro-4-[(3-fluorophenyl)methoxy]anilino]quinazolin-6-yl]-2-furyl]-2-methylsulfonyl-ethyl]amino] heptanoate	noninhibitor
5-[(~{Z})-2-(2-methoxyphenyl)-3-methyl-but-1-enyl]furo[2,3-d]pyrimidine-2,4-diamine	noninhibitor
~{N}-(6-phenylfuro[2,3-d]pyrimidin-4-yl)cyclopentanecarboxamide	noninhibitor
~{N}3-(6-amino-3-pyridyl)-~{N}1-(2-cyclopentylethyl)-4-methyl-benzene-1,3-dicarboxamide	noninhibitor
4-methoxy-~{N}-[2-methyl-5-[[2-methyl-3-(trifluoromethyl)phenyl]carbamoyl]phenyl]-2-[3-(4-methylpiperazin-1-yl)propylamino]pyrimidine-5-carboxamide	noninhibitor
~{N}3-(6-amino-3-pyridyl)-~{N}1-(2-cyclohexylethyl)-4-methyl-benzene-1,3-dicarboxamide	noninhibitor
2-[4-(dimethylamino)butylamino]-4-methoxy-~{N}-[2-methyl-5-[[2-methyl-3-(trifluoromethyl)phenyl]carbamoyl]phenyl]pyrimidine-5-carboxamide	noninhibitor
1-[4-[(2-amino-3-iodo-4-pyridyl)oxy]-3-fluoro-phenyl]-~{N}-[(4-fluorophenyl)methyl]-4-methoxy-6-oxo-pyridine-3-carboxamide	noninhibitor
1-[4-[(2-amino-3-chloro-4-pyridyl)oxy]-3-fluoro-phenyl]-~{N}-[(4-fluorophenyl)methyl]-4-methoxy-6-oxo-pyridine-3-carboxamide	noninhibitor
6-[1-(4-chloroanilino)-6-methyl-5-isoquinolyl]-~{N}-methyl-quinazolin-2-amine	noninhibitor
~{N}1-(4-chlorophenyl)-6-methyl-~{N}5-(3-pyrimidin-4-yl-2-pyridyl)isoquinoline-1,5-diamine	noninhibitor
2,6-dichloro-~{N}-[2-[4-(4-methylpiperazin-1-yl)anilino]pyrimidin-5-yl]benzamide	noninhibitor
~{N}-[5-cyclopropyl-2-[3-(dimethylamino)propyl-methyl-amino]phenyl]-2-fluoro-5-[[3-[4-(methylamino)-1,3,5-triazin-2-yl]-2-pyridyl]oxy]benzamide	noninhibitor
2-fluoro-5-[[3-[4-(methylamino)-1,3,5-triazin-2-yl]-2-pyridyl]oxy]-~{N}-[2-(1-piperidyl)-5-(trifluoromethyl)phenyl]benzamide	noninhibitor
4-methyl-3-[[3-[4-(methylamino)-1,3,5-triazin-2-yl]-2-pyridyl]oxy]-~{N}-[2-(1-piperidyl)-5-(trifluoromethyl)phenyl]benzamide	noninhibitor
~{N}-(5-cyclohexyl-2-methoxy-phenyl)-4-methyl-3-[[3-[2-(methylamino)-4-pyridyl]-2-pyridyl]oxy]benzamide	noninhibitor
~{N}-(5-cyclohexyl-2-methoxy-phenyl)-4-methyl-3-[[3-[4-(methylamino)-1,3,5-triazin-2-yl]-2-pyridyl]oxy]benzamide	noninhibitor
4-methyl-~{N}-[2-(1-piperidyl)-5-(trifluoromethyl)phenyl]-3-[(3-pyrimidin-4-yl-2-pyridyl)amino]benzamide	noninhibitor
9-(5-chloro-2-methoxy-phenyl)-4-[4-(4-methylpiperazin-1-yl)anilino]-1,3,5,9,11-pentazatetracyclo[8.7.0.0^{2,7}.0^{12,17}]heptadeca-2(7),3,5,10,12(17),13,15-heptaen-8-one	noninhibitor
4-methoxy-2-(methylamino)-~{N}-[2-methyl-5-[[2-methyl-3-(trifluoromethyl)phenyl]carbamoyl]phenyl]pyrimidine-5-carboxamide	noninhibitor
4-methoxy-2-[(1-methyl-4-piperidyl)amino]-~{N}-[2-methyl-5-[[3-(trifluoromethyl)phenyl]carbamoyl]phenyl]pyrimidine-5-carboxamide	noninhibitor
~{N}-[5-[[2-fluoro-3-(trifluoromethyl)phenyl]carbamoyl]-2-methyl-phenyl]-4-methoxy-2-(methylamino)pyrimidine-5-carboxamide	noninhibitor
~{N}-[4-[[3-[2-(methylamino)pyrimidin-4-yl]-2-pyridyl]oxy]phenyl]-1~{H}-benzimidazol-2-amine	noninhibitor
4-[(4-methylpiperazin-1-yl)methyl]-~{N}-[4-methyl-3-[[4-(3-pyridyl)pyrimidin-2-yl]amino]phenyl]benzamide	noninhibitor
4-[(4-methylpiperazin-1-yl)methyl]-~{N}-[4-methyl-3-[[4-(3-pyridyl)pyrimidin-2-yl]amino]phenyl]benzamide	noninhibitor
~{N}-[2-oxo-3-[(~{Z})-~{C}-phenyl-~{N}-[4-(1-piperidylmethyl)phenyl]carbonimidoyl]indolin-6-yl]acetamide	noninhibitor
5-[[(2,4-diamino-4-oxo-butanoyl)amino]methyl]-3,4-difluoro-2-(2-fluoro-4-iodo-anilino)benzoic acid	noninhibitor
9-[[8-fluoro-6-(1-methylpyrazol-4-yl)-[1,2,4]triazolo[4,3-a]pyridin-3-yl]sulfanyl]-4-methyl-[1,4]oxazino[3,2-c]quinolin-3-one	noninhibitor
~{N}-(4-isopropoxyphenyl)-4-[6-methoxy-7-[3-(1-piperidyl)propoxy]quinazolin-4-yl]piperazine-1-carboxamide	noninhibitor
4-fluoro-5-[6-[(2~{R})-2-hydroxypropoxy]-5-methyl-pyrrolo[2,1-f][1,2,4]triazin-4-yl]oxy-1~{H}-indole-2-carboxylic acid	noninhibitor
~{N}-(3-bromophenyl)-6-[(2,5-dimethoxyphenyl)methyl]-7~{H}-pyrrolo[2,3-d]pyrimidin-4-amine	noninhibitor
6-[(2,4-dichlorophenyl)methyl]-~{N}4-[3-(trifluoromethyl)phenyl]-7~{H}-pyrrolo[2,3-d]pyrimidine-2,4-diamine	noninhibitor
~{N}-methyl-3-[[2-[(1-methylpyrazol-4-yl)amino]-5-(trifluoromethyl)pyrimidin-4-yl]amino]bicyclo[2.2.1]hept-5-ene-2-carboxamide	noninhibitor
~{N}-(5-chloro-1,3-benzodioxol-4-yl)-5-(4-piperidyloxy)quinazolin-4-amine	noninhibitor
[7-(6-amino-3-pyridyl)-3,5-dihydro-2~{H}-1,4-benzoxazepin-4-yl]-(3-fluoro-2-methyl-4-methylsulfonyl-phenyl)methanone	noninhibitor
5-isopropyl-7,8-dihydro-6~{H}-indeno[1,2-b]indole-9,10-dione	noninhibitor
3-amino-6-[4-chloro-3-[(2,3-difluorophenyl)sulfamoyl]phenyl]-~{N}-methyl-pyrazine-2-carboxamide	noninhibitor
2-cyclopentyl-~{N}-[6-(4-methoxyphenyl)furo[2,3-d]pyrimidin-4-yl]acetamide	noninhibitor
~{N}-[6-(4-methoxyphenyl)furo[2,3-d]pyrimidin-4-yl]hexanamide	noninhibitor
~{N}-[6-(4-methoxyphenyl)furo[2,3-d]pyrimidin-4-yl]morpholine-4-carboxamide	noninhibitor
(3~{Z})-3-(1~{H}-benzimidazol-2-ylmethylene)indolin-2-one	noninhibitor
~{tert}-butyl ~{N}-[2-[5-[2-(4-hydroxyphenyl)ethoxy]-1-[5-(4-methylsulfanylphenyl)pentyl]indol-3-yl]ethyl]carbamate	noninhibitor
3-(2-aminoethyl)-1~{H}-indol-5-ol	noninhibitor
~{N}1'-[3,5-bis(trifluoromethyl)phenyl]-~{N}1-[4-(4-oxo-1~{H}-quinazolin-7-yl)phenyl]cyclobutane-1,1-dicarboxamide	noninhibitor
~{N}1'-(3-ethynylphenyl)-~{N}1-[4-(4-oxo-1~{H}-quinazolin-7-yl)phenyl]cyclobutane-1,1-dicarboxamide	noninhibitor
9-(4-cyclopropylpiperazin-1-yl)-6,6-dimethyl-11-oxo-5~{H}-benzo[b]carbazole-3-carbonitrile	noninhibitor
6-[2-[[4-(2,4-dichlorophenyl)-5-(4-methyl-1~{H}-imidazol-2-yl)pyrimidin-2-yl]amino]ethylamino]pyridine-3-carbonitrile	noninhibitor
~{N}6-[2-[[4-(2,4-dichlorophenyl)-5-(1~{H}-imidazol-2-yl)pyrimidin-2-yl]amino]ethyl]-3-nitro-pyridine-2,6-diamine	noninhibitor
3-(2-aminoquinazolin-6-yl)-4-methyl-1-(4-oxazol-2-ylphenyl)pyridin-2-one	noninhibitor
~{N}3-(6-amino-3-pyridyl)-4-methyl-~{N}1-[4-(trifluoromethyl)phenyl]benzene-1,3-dicarboxamide	noninhibitor
3-(2-aminoquinazolin-6-yl)-1-(4-chlorophenyl)-4-methyl-pyridin-2-one	noninhibitor
3-(2-aminoquinazolin-6-yl)-4-methyl-1-[3-(trifluoromethyl)phenyl]pyridin-2-one	noninhibitor
3-(2-aminoquinazolin-6-yl)-1-(3-fluoro-4-methyl-phenyl)-4-methyl-pyridin-2-one	noninhibitor
~{N}-(5-chloro-1,3-benzodioxol-4-yl)-7-[2-(4-pyridyloxy)ethoxy]-5-tetrahydropyran-4-yloxy-quinazolin-4-amine	noninhibitor
3-(benzothiophen-2-yl)-6-[(4-methylpiperazin-1-yl)methyl]-2,4-dihydroindeno[1,2-c]pyrazole	noninhibitor
~{N}-[4-[4-amino-7-[(~{E})-3-(4-hydroxy-1-piperidyl)prop-1-enyl]thieno[3,2-c]pyridin-3-yl]-2-methoxy-phenyl]-1-methyl-indole-2-carboxamide	noninhibitor
2-[9-(4-amino-3-methoxy-phenyl)-6-oxo-5,11-dihydrobenzo[b][1,4]benzodiazepin-3-yl]-~{N}-(4-morpholinophenyl)acetamide	noninhibitor
4-[(4-methyl-1~{H}-indol-5-yl)amino]-2-[(~{E})-3-oxo-3-pyrrolidin-1-yl-prop-1-enyl]thieno[2,3-b]pyridine-5-carbonitrile	noninhibitor
~{N}4-(3-bromophenyl)-6-[2-(4-methoxyphenyl)ethyl]-7~{H}-pyrrolo[2,3-d]pyrimidine-2,4-diamine	noninhibitor
~{N}-[4-[1-[4-(4-acetylpiperazin-1-yl)cyclohexyl]-4-amino-pyrazolo[3,4-d]pyrimidin-3-yl]-2-methoxy-phenyl]-1-methyl-indole-2-carboxamide	noninhibitor
~{N}-[4-[4-amino-1-[4-(4-methylpiperazin-1-yl)cyclohexyl]pyrazolo[3,4-d]pyrimidin-3-yl]-2-methoxy-phenyl]benzofuran-2-carboxamide	noninhibitor
~{rac}-(2~{S})-3-oxo-2-[3,4,6-trihydroxy-2-[[~{rac}-(1~{R})-decalin-1-yl]methyl]anilino]butanoic acid	noninhibitor
~{N}-[4-[4-amino-1-[4-(4-methylpiperazin-1-yl)cyclohexyl]pyrazolo[3,4-d]pyrimidin-3-yl]-2-methoxy-phenyl]benzofuran-2-carboxamide	noninhibitor
~{N}-[4-[4-amino-1-[4-(4-methylpiperazin-1-yl)cyclohexyl]pyrazolo[3,4-d]pyrimidin-3-yl]-2-methoxy-phenyl]-2-phenyl-cyclopropanecarboxamide	noninhibitor
2-(m-tolyl)-~{N}-[4-(1-oxoisoindolin-4-yl)phenyl]acetamide	noninhibitor
~{N}-[4-(1-oxoisoindolin-4-yl)phenyl]benzamide	noninhibitor
3-[[3-[2-(methylamino)pyrimidin-4-yl]-2-pyridyl]oxy]-~{N}-[2-(1-piperidyl)-5-(trifluoromethyl)phenyl]benzamide	noninhibitor
~{N}-[2-[3-(dimethylamino)propyl-methyl-amino]-5-isopropyl-phenyl]-2-fluoro-5-[[3-[4-(methylamino)-1,3,5-triazin-2-yl]-2-pyridyl]oxy]benzamide	noninhibitor
2-methyl-~{N}-[2-(3-morpholinopropylamino)pyrimidin-5-yl]-5-[[3-(trifluoromethyl)benzoyl]amino]benzamide	noninhibitor
2-[5-[(6,7-dimethoxy-4-quinolyl)oxy]-3-methoxy-2-pyridyl]-~{N}-(3-ethyl-4-methyl-1~{H}-pyrazol-5-yl)acetamide	noninhibitor
3-[7-[(3-chlorophenyl)methoxy]-2-oxo-chromen-4-yl]propanenitrile	noninhibitor
4-(2-chloroethyl)-7-[(3-chlorophenyl)methoxy]chromen-2-one	noninhibitor
2-[7-[(3-chlorophenyl)methoxy]-2-oxo-chromen-4-yl]oxy-~{N}-methyl-acetamide	noninhibitor
2-[7-[(3-bromophenyl)methoxy]-2-oxo-chromen-4-yl]oxyacetamide	noninhibitor
2-[7-[(3-chlorophenyl)methoxy]-2-oxo-chromen-4-yl]oxyacetamide	noninhibitor
methyl 2-[7-[(3-chlorophenyl)methoxy]-2-oxo-chromen-4-yl]oxyacetate	noninhibitor
1-[7-[(3-chlorophenyl)methoxy]-2-oxo-chromen-4-yl]-3-methyl-urea	noninhibitor
7-[(3-chlorophenyl)methoxy]-4-phenoxy-chromen-2-one	noninhibitor
7-[(3-chlorophenyl)methoxy]-4-(methylsulfanylmethoxy)chromen-2-one	noninhibitor
7-[(3-chlorophenyl)methoxy]-4-(methoxymethoxy)chromen-2-one	noninhibitor
4-ethoxy-7-[(3-fluorophenyl)methoxy]chromen-2-one	noninhibitor
7-benzyloxy-4-ethoxy-chromen-2-one	noninhibitor
7-[(3-bromophenyl)methoxy]-4-methoxy-chromen-2-one	noninhibitor
7-[(3-chlorophenyl)methoxy]-4-methoxy-chromen-2-one	noninhibitor
7-[(3-fluorophenyl)methoxy]-4-methoxy-chromen-2-one	noninhibitor
7-[(3-chlorophenyl)methoxy]-4-(propylaminomethyl)chromen-2-one	noninhibitor
7-[(3-chlorophenyl)methoxy]-2-oxo-chromene-4-carboxamide	noninhibitor
4-acetyl-7-[(3-chlorophenyl)methoxy]chromen-2-one	noninhibitor
7-[(3-chlorophenyl)methoxy]-2-oxo-chromene-4-carbaldehyde	noninhibitor
7-[(3-chlorophenyl)methoxy]-4-hydroxy-chromen-2-one	noninhibitor
7-benzyloxy-4-hydroxy-chromen-2-one	noninhibitor
4-chloro-7-[(3-chlorophenyl)methoxy]chromen-2-one	noninhibitor
7-[(3-chlorophenyl)methoxy]chromen-2-one	noninhibitor
3-(4-hydroxy-3-methoxy-phenyl)-5-(2-hydroxyphenyl)-~{N}-(o-tolyl)-3,4-dihydropyrazole-2-carbothioamide	noninhibitor
3,5-bis(2-hydroxyphenyl)-~{N}-(o-tolyl)-3,4-dihydropyrazole-2-carbothioamide	noninhibitor
5-(2,4-dihydroxyphenyl)-3-(4-hydroxy-3-methoxy-phenyl)-~{N}-(2-methoxyphenyl)-3,4-dihydropyrazole-2-carbothioamide	noninhibitor
3-(4-hydroxy-3-methoxy-phenyl)-5-(2-hydroxyphenyl)-~{N}-(2-methoxyphenyl)-3,4-dihydropyrazole-2-carbothioamide	noninhibitor
3,5-bis(2-hydroxyphenyl)-~{N}-(2-methoxyphenyl)-3,4-dihydropyrazole-2-carbothioamide	noninhibitor
5-(2,4-dihydroxyphenyl)-3-(4-hydroxyphenyl)-~{N}-phenyl-3,4-dihydropyrazole-2-carbothioamide	noninhibitor
3,5-bis(2-hydroxyphenyl)-~{N}-(p-tolyl)-3,4-dihydropyrazole-2-carbothioamide	noninhibitor
5-(2-hydroxyphenyl)-3-(4-hydroxyphenyl)-~{N}-(4-methoxyphenyl)-3,4-dihydropyrazole-2-carbothioamide	noninhibitor
3,5-bis(4-hydroxyphenyl)-~{N}-phenyl-3,4-dihydropyrazole-2-carbothioamide	noninhibitor
5-(2-hydroxyphenyl)-3-(4-hydroxyphenyl)-~{N}-phenyl-3,4-dihydropyrazole-2-carbothioamide	noninhibitor
3-(4-chlorophenyl)-5-(2-hydroxyphenyl)-~{N}-phenyl-3,4-dihydropyrazole-2-carbothioamide	noninhibitor
3-(2-chlorophenyl)-5-(2-hydroxyphenyl)-~{N}-phenyl-3,4-dihydropyrazole-2-carbothioamide	noninhibitor
5-(2-hydroxyphenyl)-~{N},3-diphenyl-3,4-dihydropyrazole-2-carbothioamide	noninhibitor
