# Supplementary material for: QSAR analysis of VEGFR-2 inhibitors based on machine learning, Topomer CoMFA and molecule docking
Source: BMC Chem. 2024 Mar 30;18(1):59. doi: 10.1186/s13065-024-01165-8 (PMC10981835; doi:10.1186/s13065-024-01165-8)
Supplement: Supplementary file 3 — Additional file 3. The molecular structures of VEGFR-2 inhibitors along with their corresponding pIC50. [file 13065_2024_1165_MOESM3_ESM.csv]

The molecular structures of VEGFR-2 inhibitors along with their corresponding IC50.
COc1ccc(NC(=O)c2c(NCc3ccncc3)ncn2C)cc1OC	7.24413
Cn1cc(\C=C\2/C(=O)NN=C2c3cnns3)c4ccc(Cl)cc14	7.13668
COc1cc2c(Nc3ccc(Cl)cc3F)ncnc2cc1OCCC4CCN(C)CC4	7.25964
Clc1ccc(NC(=O)c2ccccc2Cn3ccc4ncnc4c3)cc1	7.3279
Clc1ccc(NC(=O)c2ccccc2SCc3ccncc3)cc1	7.33724
Cn1cc(\C=C\2/C(=O)NN=C2c3nccs3)c4c(Br)cccc14	7.34679
CN1CCN(Cc2ccc3c(Cc4c3n[nH]c4c5csc(c5)C#CCNC(=O)Oc6ccccc6)c2)CC1	7.29243
CN(Cc1ccc(s1)c2[nH]nc3c2Cc4ccc(CN5CCN(C)CC5)cc34)C(=O)Nc6cccc(C)c6	7.29243
COc1ccc(Nc2oc(nn2)c3c(NCc4ccncc4)ncn3C)cc1OC	7.284
CNC(=O)c1cc(Oc2ccc3oc(Nc4ccc(Cl)c(OC[C@H]5CCCN5C)c4)nc3c2)ccn1	8.52288
Nc1n[nH]c2nccc(c3ccc(NC(=O)Nc4ccsc4)cc3)c12	7.8962
CS(=O)(=O)Cc1cccc(Nc2nccc(Oc3ccc(NC(=O)C4(CC4)C(=O)Nc5ccccc5)cc3F)n2)c1	7.88606
Cc1ccc(NC(=O)Nc2ccc(cc2)c3csc4ccnc(N)c34)cc1C	7.38722
CS(=O)(=O)Cc1cccc(Nc2nccc(Oc3ccc(NC(=O)C4(CC4)C(=O)Nc5ccc(Br)cc5)cc3)n2)c1	7.20761
Cc1cc(C)cc(Nc2nccc(n2)n3ccnc3Cl)c1	7.22185
Nc1cc(Nc2ncc(C#N)s2)ncn1	7.38722
COc1ccc(NC(=O)C2(CC2)C(=O)Nc3ccc(Oc4ccnc(Nc5cccc(CS(=O)(=O)C)c5)n4)c(F)c3)cc1	8.21467
COc1cc2nccc(Oc3ccc(NC(=O)Nc4cccc(F)c4F)cc3)c2cc1OC	9.1549
FC(F)(Cl)Oc1cccc(NC(=O)c2ccnn2CCc3ccncc3)c1	7.67778
COc1cc2nccc(Oc3ccc(NC(=O)Nc4cc(C)on4)c(Cl)c3)c2cc1OC	8.61979
CN1CCN(Cc2ccc3c(Cc4c3n[nH]c4c5csc(c5)C#CCOc6ccc(Cl)cc6)c2)CC1	7.10791
COCCOc1ccc2c(Cc3c2n[nH]c3c4csc(c4)C#CCOc5ccccc5)c1	7.39794
COCCOCC#Cc1cc(cs1)c2[nH]nc3c2Cc4cc(CN5CCN(C)CC5)ccc34	7.27572
Nc1nccc2scc(c3ccc(NC(=O)Nc4cccc(Cl)c4)cc3)c12	7.25181
Cc1ccc(C(=O)Nc2cccc3cccnc23)c(O)c1	8.01773
COc1cc2c(Nc3c(F)cc(Cl)cc3F)ncnc2cc1OCC4CCNCC4	7.39794
Cc1[nH]c(\C=C\2/C(=O)Nc3ccc(cc23)C(=O)O)c(C)c1CCC(=O)O	7.1549
Cn1ncc(NCc2ccncc2)c1C(=O)Nc3ccc(Cl)c(Cl)c3	7.08619
Cc1cc(C)cc(NC(=O)Nc2ccc(cc2)c3csc4ccnc(N)c34)c1	7.31876
FC(F)(F)c1cc(Nc2nccc(n2)n3ccnc3c4ccccc4)cc(c1)C(F)(F)F	7.11351
COc1cc2ncnc(Nc3cc(O)c(C)cc3F)c2cc1OC	8.02228
Cc1ccc(F)c(NC(=O)Nc2ccc(cc2)c3ccc(OCCN4CCOCC4)c5onc(N)c35)c1	7.34679
COc1cc2nccc(Oc3ccc(NC(=O)Nc4ccc(C)cc4)cc3)c2cc1OC	9.30103
Cn1cnc(NCc2ccncc2)c1C(=O)Nc3ccc(cc3)C(C)(C)C	7.19382
Nc1n[nH]c2cncc(c3ccc(NC(=O)Nc4cc(ccc4F)C(F)(F)F)cc3)c12	8.88606
COc1cc2nccc(Oc3ccc(NC(=O)Nc4cccc(F)c4)cc3)c2cc1OC	8.92082
c1ccc(cc1)c2ccn3c(cnc3c2)c4nccs4	7.37675
COC(=O)Nc1nc2nc(Oc3ccc(NC(=O)Nc4cc(ccc4F)C(F)(F)F)cc3)ccc2[nH]1	8.63827
CN1CCN(Cc2ccc3c(Cc4c3n[nH]c4c5csc(c5)C#CCOc6cccnc6)c2)CC1	7.35655
CC(C)(C)c1ccc(NC(=O)c2ccccc2Cn3ccc4ncnc4c3)cc1	7.21467
COc1cc2c(\N=C/3\CC(=O)C(=CC3=O)O[C@@H](C#C)c4ccccc4)ncnc2cc1OCCCN5CCCC5	8.4437
COC(=O)c1ccc2c(c1)c(\C=C\3/C(=O)NN=C3c4cnns4)cn2C	7.13668
FC(F)(Cl)Oc1ccc(Nc2nnc(c3cccc4cnccc34)c5ccccc25)cc1	7.10237
COCCOc1cc2ncnc(\N=C/3\CC(=O)C(=CC3=O)SC)c2cc1OC	7.36653
CS(=O)(=O)Cc1cccc(Nc2nccc(Oc3ccc(NC(=O)C4(CC4)C(=O)Nc5cccc(Cl)c5)cc3F)n2)c1	8.00877
Nc1n[nH]c2nccc(c3ccc(NC(=O)NCC4CCCCC4)cc3)c12	7.19382
Nc1n[nH]c2cccc(c3ccc(NC(=S)Nc4cc(Br)ccc4OC(F)(F)F)cc3)c12	8.45593
Cn1nc(N)c2c(cncc12)c3ccc(NC(=O)Nc4ccc(F)c(c4)C(F)(F)F)cc3	8.4318
CC(C)CO\N=C(/C)\c1ccc2c(c1)c3c4CNC(=O)c4c5c(CCc6nn(C)cc56)c3n2C(C)C	7.29243
CCNC(=O)Nc1nc2cc(NCCCN3CCN(C)CC3)ncc2cc1c4cc(OC)cc(OC)c4	7.29243
CS(=O)(=O)Cc1cccc(Nc2nccc(Oc3ccc(NC(=O)C4(CC4)C(=O)Nc5ccc(Br)cc5)cc3F)n2)c1	7.3279
FC(F)(F)c1cccc(Nc2oc(nn2)c3cccnc3CCc4ccncc4)c1	7.19382
COc1cc2c(\N=C/3\CC(=O)C(=CC3=O)OC(CF)CF)ncnc2cc1OCC4CCN(C)CC4	8.16115
Cn1cnc(NCc2ccncc2)c1c3oc(Nc4cccc(OC(F)(F)F)c4)nn3	7.33724
CCN(Cc1ccccc1)C2=NC(=O)NC(=N2)Nc3ccc4ncsc4c3	7.3098
CC(C)c1ccc(NC(=O)c2c(NCc3ccncc3)ncn2C)cc1	7.12494
COc1cccc(Nc2oc(nn2)c3c(NCc4ccncc4)ncn3C)c1	7.19382
COc1cc2c(Nc3ccc(Cl)cc3F)ncnc2cc1OC\C=C\CN4CCCC4	7.39794
Nc1n[nH]c2cccc(c3ccc4c(cccc4c3)C(=O)Nc5ccccc5F)c12	7.72816
FC(F)(F)Oc1cccc(Nc2oc(nn2)c3cccnc3CCc4ccncc4)c1	7.16115
COc1cc2ncnc(Nc3cc(O)ccc3Cl)c2cc1OC	7.14874
CNc1nccc(n1)c2cccnc2Oc3ccc(F)c(c3)C(=O)Nc4cc(ccc4N(C)CCCN(C)C)C(F)(F)F	7.33724
COc1cc2nccc(Oc3ccc(N[C@H](NC#N)Nc4ccc(F)cc4)cc3)c2cc1OC	7.25964
